# Supplementary material for: New fossils from Kromdraai and Drimolen, South Africa, and their distinctiveness among Paranthropus robustus
Source: Sci Rep. 2022 Aug 17;12:13956. doi: 10.1038/s41598-022-18223-7 (PMC9385619; doi:10.1038/s41598-022-18223-7)
Supplement: Supplementary file 1 — Supplementary Information 1. [file 41598_2022_18223_MOESM1_ESM.zip]

Archive with 11 entries (11 files):
- Data_S1.xlsx
- Data_S2.csv
- Data_S3.csv
- Data_S4.csv
- Data_S4_18Ld_per_SCC.csv
- Data_S4_1Ld_per_SCC.csv
- Data_S4_48Ld_per_SCC.csv
- Data_S5.csv
- Data_S6.csv
- Data_S7.csv
- Datasets Infos.txt
