# Supplementary material for: New fossils from Kromdraai and Drimolen, South Africa, and their distinctiveness among Paranthropus robustus
Source: Sci Rep. 2022 Aug 17;12:13956. doi: 10.1038/s41598-022-18223-7 (PMC9385619; doi:10.1038/s41598-022-18223-7)
Supplement: Supplementary file 1 — Supplementary Information 1. [file 41598_2022_18223_MOESM1_ESM.zip › Data_S1.xlsx]

## Sheet: Data_S1
Number	Extant/Fossil	Genus	Species	Sex	Site	CS_SCC	OWA	ECL	HSCL	PSCL	ASCL	HELPAM	HELCRS	HELAAM	PAMAAM	CRSPAM	CRSAAM	TLI	HZCO	HZAPA	PSCI1	PSCI2	HEL1	HEL2	CRS1	CRS2	ECL/HSCL	ECL/PSCL	ECL/ASCL	HSCL/PSCL	HSCL/ASCL	PSCL/ASCL	CRS3	CRS4	CO1	CRS5	AAM1	AAM2	CO2
SK 847	Fossil	Homo	early Homo	na	Swartkrans	22.0589	3.2	34	17.7	14.9	13.7	8.5	11.5	8.3	6.5	4.9	6.5	38	63	32	1.19118	39	0.73913	1.0241	16	0.753846	1.9209	2.28188	2.48175	1.18792	1.29197	1.08759	68	111	89	128	119	89	110
KB 6067	Fossil	Paranthropus	P. robustus	na	Kromdraai QR	20.0511	2.8	31.9	14.1	13	11.7	6.9	8.9	6.2	6.2	4.4	5.3	19	43	30	0.780822	35	0.775281	1.1129	14	0.709677	2.26241	2.45385	2.7265	1.08462	1.20513	1.11111	57	89	85	124	127	89	104
SK 879	Fossil	Paranthropus	P. robustus	na	Swartkrans	20.4403	4.3	39.1	14.8	13.2	11.3	8.3	11	7.7	6.6	4.6	5.8	23	46	22	0.736842	22	0.754545	1.07792	12	0.69697	2.64189	2.96212	3.46018	1.12121	1.30973	1.16814	59	87	87	125	126	88	109
SKW 18/SK 52	Fossil	Paranthropus	P. robustus	na	Swartkrans	19.7413	3.9	34	12.8	11.9	12.3	8.1	11.2	8.2	6.3	4.5	5.9	29	46	30	0.80303	33	0.723214	0.987805	17	0.714286	2.65625	2.85714	2.76423	1.07563	1.04065	0.96748	64	105	89	121	115	83	114
SK_83	Fossil	Paranthropus	P. robustus	na	Swartkrans		na	37.8	13.3	13.4	10.6	7.7	10	8.2	6.9	4.7	5.7	31	57	35	0.942029	49	0.77	0.939024	24	0.681159	2.84211	2.8209	3.56604	0.992537	1.25472	1.26415	55	103	81	130	126	97	121
DNH 22	Fossil	Paranthropus	P. robustus	na	Drimolen	20.0181	2.7	34.9	13.5	13.1	11	8	11.1	8.5	6.7	5.1	5.9	36	42	29	0.955224	38	0.720721	0.941176	21	0.761194	2.58519	2.66412	3.17273	1.03053	1.22727	1.19091	57	96	85	136	129	93	125
DNH 60	Fossil	Paranthropus	P. robustus	na	Drimolen	19.9081	2.8	37.4	12.6	12.8	11.3	8.6	10.8	8.2	6.9	4.6	5.8	31	46	32	0.882353	47	0.796296	1.04878	26	0.666667	2.96825	2.92187	3.30973	0.984375	1.11504	1.13274	56	109	88	117	117	87	112
DNH 34	Fossil	Paranthropus	P. robustus	na	Drimolen	20.6475	3.3	35.3	14.6	13.3	11.7	8.2	10.3	7.4	6.5	4.4	5.6	30	50	31	0.6625	36	0.796117	1.10811	19	0.676923	2.41781	2.65414	3.01709	1.09774	1.24786	1.13675	58	101	90	119	111	78	107
KW 9600	Fossil	Paranthropus	P. robustus	na	Kromdraai P	18.4152	2.4	33.4	11.3	11	11.7	8.5	10.4	7.6	6.3	4.4	5.3	30	52	29	0.746032	34	0.817308	1.11842	22	0.698413	2.95575	3.03636	2.8547	1.02727	0.965812	0.940171	57	95	87	113	127	91	101
KW 9700	Fossil	Paranthropus	P. robustus	na	Kromdraai P	20.0948	2.4	34.8	13.3	12.5	11	7.5	9.9	7.3	7.3	4.6	6.2	28	38	25	0.785714	39	0.757576	1.0274	22	0.630137	2.61654	2.784	3.16364	1.064	1.20909	1.13636	58	103	90	123	137	104	115
KW 9900	Fossil	Paranthropus	P. robustus	na	Kromdraai P	19.1187	2.9	33.8	13.5	11.4	11.4	8.1	9.9	7.6	6.8	4.2	5.5	27	44	28	0.727273	38	0.818182	1.06579	22	0.617647	2.5037	2.96491	2.96491	1.18421	1.18421	1	54	100	91	121	142	108	101
KW 10840	Fossil	Paranthropus	P. robustus	na	Kromdraai P	18.5308	3.1	33.5	11.6	10.4	10.8	8	10.3	7	6.5	4.7	5.7	28	52	34	1.03922	43	0.776699	1.14286	20	0.723077	2.88793	3.22115	3.10185	1.11538	1.07407	0.962963	59	110	100	130	117	88	106
MLD 31	Fossil	Australopithecus	A. africanus	na	Sterkfontein	19.5916	2	36.2	12.6	12.2	10.7	8.5	10.2	7.1	6.9	4.9	5.8	30	57	36	0.967742	48	0.833333	1.19718	26	0.710145	2.87302	2.96721	3.38318	1.03279	1.17757	1.14019	56	112	100	116	122	89	99
Sts 5	Fossil	Australopithecus	A. africanus	na	Sterkfontein	18.8341	na	38	12.6	11.7	9.7	8.5	10.4	7.6	6.4	4.2	5.5	25	51	30	0.671429	39	0.817308	1.11842	26	0.65625	3.01587	3.24786	3.91753	1.07692	1.29897	1.20619	58	105	93	109	122	86	111
Sts 19	Fossil	Australopithecus	A. africanus	na	Sterkfontein	19.0053	na	31.6	12.9	11.5	9.8	8.1	10.1	8.1	6.6	4.1	5.4	29	44	31	0.769231	37	0.80198	1	24	0.621212	2.44961	2.74783	3.22449	1.12174	1.31633	1.17347	56	103	87	111	115	82	124
Taung	Fossil	Australopithecus	A. africanus	na	Sterkfontein	20.7171	na	32	14.1	14.1	11.7	7.9	10.4	7.5	6.5	4.7	5.5	22	43	31	0.698795	37	0.759615	1.05333	16	0.723077	2.2695	2.2695	2.73504	1	1.20513	1.20513	57	97	88	126	110	75	111
Stw 98	Fossil	Australopithecus	A. africanus	na	Sterkfontein	20.7834	3.1	32.8	14.6	14.1	12.5	7.9	10.5	7.1	5.9	4.7	5.7	27	54	33	0.985915	42	0.752381	1.11268	23	0.79661	2.24658	2.32624	2.624	1.03546	1.168	1.128	63	113	90	109	105	75	105
Stw 252/255*	Fossil	Australopithecus	A. africanus	na	Sterkfontein	22.2131	2.8	35.7	14.3	14	12.6	8.6	11	7	6.8	5.4	6.5	32	47	24	0.609195	20	0.781818	1.22857	18	0.794118	2.4965	2.55	2.83333	1.02143	1.13492	1.11111	63	100	93	109	123	83	102
Stw 329	Fossil	Australopithecus	A. africanus	na	Sterkfontein	18.5828	2	32.1	13.3	12	11	7.8	9.4	6.6	6.3	4	5.4	33	57	37	0.875	47	0.829787	1.18182	25	0.634921	2.41353	2.675	2.91818	1.10833	1.20909	1.09091	57	108	101	112	126	94	102
Stw 498e*	Fossil	Australopithecus	A. africanus	na	Sterkfontein	20.771	2	38.9	14.1	13.9	11.8	8.1	9.9	7	7	4.6	5.7	30	50	32	0.782051	43	0.818182	1.15714	28	0.657143	2.75887	2.79856	3.29661	1.01439	1.19492	1.17797	53	111	96	117	114	87	107
Stw 504/505*	Fossil	Australopithecus	A. africanus	na	Sterkfontein	17.9612	na	34.3	13	11.1	9.8	8.4	9.4	7	6	3.8	4.9	33	56	33	0.85	47	0.893617	1.2	34	0.633333	2.63846	3.09009	3.5	1.17117	1.32653	1.13265	53	109	95	102	126	94	97
Stw 573*	Fossil	Australopithecus	A. africanus	na	Sterkfontein	20.1615	na	36.6	14	13.2	10.6	7.9	9.8	7.1	6.7	4.4	5.6	29	46	30	0.670886	35	0.806122	1.11268	22	0.656716	2.61429	2.77273	3.45283	1.06061	1.32075	1.24528	56	98	91	115	129	92	109
Stw 578*	Fossil	Australopithecus	A. africanus	na	Sterkfontein	19.0507	3.1	34.6	12.1	12.4	11.1	7.9	10	7.4	6.6	4.4	5.6	33	47	34	0.907692	41	0.79	1.06757	35	0.666667	2.8595	2.79032	3.11712	0.975806	1.09009	1.11712	57	120	96	93	121	86	116
StW 151	Fossil	Unknown	Unknown	na	Sterkfontein	19.4288	3.5	32.2	13.7	13	11.6	7.6	9.6	7.1	6.3	4.4	5.5	25	55	32	0.805556	38	0.791667	1.07042	25	0.698413	2.35036	2.47692	2.77586	1.05385	1.18103	1.12069	59	107	90	108	127	89	111
StW 53	Fossil	Unknown	Unknown	na	Sterkfontein	21.9895	2.5	36.3	15.7	13.3	12.8	7.5	10.3	7.3	6.8	4.8	6.4	20	49	30	0.727273	33	0.728155	1.0274	15	0.705882	2.3121	2.72932	2.83594	1.18045	1.22656	1.03906	64	100	85	122	124	89	120
MRAC 15294	Extant	Pan	P.paniscus	M	Wild	17.6076	2.5	37.05	12.9	10.3	9	7.6	9.7	7.3	6.3	4.2	5.2	13	41	28	0.514706	31	0.783505	1.0411	20	0.666667	2.87209	3.59709	4.11667	1.25243	1.43333	1.14444	54	93	90	115	130	89	116
MRAC 15295	Extant	Pan	P.paniscus	M	Wild	18.9688	2.3	34.45	12.8	10.8	10.6	7.8	10.1	7	6.7	4.6	5.9	17	39	24	0.521127	27	0.772277	1.11429	20	0.686567	2.69141	3.18981	3.25	1.18519	1.20755	1.01887	59	97	92	113	135	93	118
MRAC 15296	Extant	Pan	P.paniscus	F	Wild	19.2722	2.3	36.24	14.3	11.1	10.3	7.6	9.8	7.1	6.7	4.7	5.7	13	42	25	0.520548	26	0.77551	1.07042	22	0.701493	2.53427	3.26486	3.51845	1.28829	1.38835	1.07767	56	90	86	100	144	93	115
MRAC 27000	Extant	Pan	P.paniscus	M	Wild	19.015	2.7	36.8	14.7	10.3	10.7	7.3	9.1	6.6	6.7	4.1	5.6	11	43	24	0.609375	31	0.802198	1.10606	21	0.61194	2.5034	3.57282	3.43925	1.42718	1.37383	0.962617	56	91	91	113	139	100	115
MRAC 84036M7	Extant	Pan	P.paniscus	Un	Wild	20.3968	2.4	37.2	14.8	12.4	11	7.5	10.3	7.5	7.1	5	6.2	19	40	29	0.56962	32	0.728155	1	21	0.704225	2.51351	3	3.38182	1.19355	1.34545	1.12727	60	89	74	93	139	91	123
MRAC 27014	Extant	Pan	P.paniscus	F	Wild	19.3381	2.6	35.4	15.2	11.3	10.1	7.8	9.9	6.9	6.7	4.6	5.9	14	44	30	0.765625	36	0.787879	1.13043	19	0.686567	2.32895	3.13274	3.50495	1.34513	1.50495	1.11881	60	92	86	104	140	93	116
MRAC 84036M6	Extant	Pan	P.paniscus	Un	Wild	21.6098	2.1	34.1	14.2	14.9	12.2	6.8	9.9	6.8	6.5	5.1	5.7	23	49	37	0.732558	41	0.686869	1	15	0.784615	2.40141	2.28859	2.79508	0.95302	1.16393	1.22131	58	93	78	125	116	79	104
MRAC 29007	Extant	Pan	P.paniscus	M	Wild	18.2162	2.4	32.26	13.7	11.4	9.1	6.5	9.2	6.6	6.2	4.4	5.2	15	44	29	0.652174	32	0.706522	0.984848	15	0.709677	2.35474	2.82982	3.54505	1.20175	1.50549	1.25275	56	93	91	130	131	89	117
MRAC 29003	Extant	Pan	P.paniscus	F	Wild	17.8222	2.4	33.99	12.7	10.7	9.3	6.6	9.2	6.4	5.8	4.3	5.3	26	49	31	0.725806	36	0.717391	1.03125	19	0.741379	2.67638	3.17664	3.65484	1.18692	1.36559	1.15054	60	98	88	110	127	85	115
MRAC 29051	Extant	Pan	P.paniscus	M	Wild	21.3475	2.6	38.35	15.8	12.3	12	9.9	12.2	9.3	7.8	5	6.5	20	48	29	0.835821	47	0.811475	1.06452	27	0.641026	2.42722	3.11789	3.19583	1.28455	1.31667	1.025	56	107	94	127	126	103	106
MRAC 2297	Extant	Pan	P.troglodytes	M	Wild	17.9577	3.1	37.82	13.6	10.6	9.3	7.2	8.8	7.8	6.5	3.5	5.1	18	42	30	0.709677	42	0.818182	0.923077	21	0.538462	2.78088	3.56792	4.06667	1.28302	1.46237	1.13978	51	91	77	120	127	95	124
MRAC 31490	Extant	Pan	P.troglodytes	F	Wild	19.7073	2.7	37.32	13.3	13.8	10	7.7	9.7	7.6	7.1	4.7	5.8	32	53	34	0.943662	52	0.793814	1.01316	24	0.661972	2.80602	2.70435	3.732	0.963768	1.33	1.38	54	96	83	114	141	101	113
MRAC 80	Extant	Pan	P.troglodytes	F	Wild	19.8584	3.1	36.94	13.5	12	10	7.5	9.3	7.2	7.2	4.2	5.8	20	38	28	0.643836	44	0.806452	1.04167	19	0.583333	2.7363	3.07833	3.694	1.125	1.35	1.2	53	96	84	132	120	92	111
MRAC 31547	Extant	Pan	P.troglodytes	F	Wild	20.1725	3	40.04	13.6	11.1	10.2	8.3	10.3	7.9	7.7	4.4	6.2	29	43	26	0.632353	35	0.805825	1.05063	24	0.571429	2.94412	3.60721	3.92549	1.22523	1.33333	1.08824	53	98	88	117	126	94	123
MRAC 15976	Extant	Pan	P.troglodytes	M	Wild	23.7718	3.2	38.66	15.4	16.3	13.5	8.4	11.2	7.6	7.6	5.5	6.9	28	49	29	0.734043	33	0.75	1.10526	18	0.723684	2.51039	2.37178	2.8637	0.944785	1.14074	1.20741	62	102	89	120	127	89	110
MCL_1754	Extant	Pan	P.troglodytes	M	Wild	22.1021	2.9	42.2	15.1	13.1	12.1	8.2	10.7	7.4	8	5.2	6.9	24	45	29	0.723684	36	0.766355	1.10811	19	0.65	2.7947	3.22137	3.4876	1.15267	1.24793	1.08264	58	92	84	120	138	100	118
MCL_1799	Extant	Pan	P.troglodytes	M	Wild	19.0197	2.5	36.6	13.1	12.3	10.4	7.4	9.7	7	6.8	4.4	5.9	34	45	29	0.835821	41	0.762887	1.05714	20	0.647059	2.79389	2.97561	3.51923	1.06504	1.25962	1.18269	59	101	88	120	127	94	113
MCZ_46414	Extant	Pan	P.troglodytes	F	Wild	18.4235	2.7	38.4	13.7	12.1	9.5	7.5	9.2	6.8	6.3	4	5.1	20	51	31	0.680556	35	0.815217	1.10294	20	0.634921	2.80292	3.17355	4.04211	1.13223	1.44211	1.27368	55	92	89	114	130	91	112
MRAC 82032M8	Extant	Pan	P.troglodytes	Un	Wild	21.8717	3.3	35.4	16.4	14.6	10.9	8.3	10.5	8.1	7.4	4.8	6.4	16	38	26	0.569892	31	0.790476	1.02469	18	0.648649	2.15854	2.42466	3.24771	1.12329	1.50459	1.33945	59	94	81	117	135	97	111
MRAC 84036M9	Extant	Pan	P.troglodytes	Un	Wild	20.3015	2.5	39	14	12.7	10.9	7.5	10.1	7.4	7.1	5.5	6	15	40	30	0.53012	34	0.742574	1.01351	17	0.774648	2.78571	3.07087	3.57798	1.10236	1.2844	1.16514	55	90	81	127	133	89	119
MRAC 804	Extant	Gorilla	G.gorilla	M	Wild	22.0892	4	37.15	15.1	13.7	11.9	9.2	11.7	9.3	7.9	4.6	6.5	22	51	27	0.876712	44	0.786325	0.989247	18	0.582278	2.46026	2.71168	3.12185	1.10219	1.26891	1.15126	56	98	87	140	119	97	113
MRAC 29102	Extant	Gorilla	G.gorilla	F	Wild	21.7346	3.7	38.52	16.3	12.8	11.4	10.4	11.9	9.8	8.3	4.9	6.3	14	45	22	0.454545	26	0.87395	1.06122	25	0.590361	2.36319	3.00937	3.37895	1.27344	1.42982	1.12281	50	84	78	111	135	98	112
MRAC 31132	Extant	Gorilla	G.gorilla	F	Wild	20.2827	3.4	37.74	14.7	11.7	10.3	9.9	11.5	8.8	7.7	4.7	6	22	48	32	0.857143	48	0.86087	1.125	18	0.61039	2.56735	3.22564	3.66408	1.25641	1.42718	1.13592	51	90	91	141	131	103	101
MRAC 22763	Extant	Gorilla	G.gorilla	M	Wild	21.7842	3.8	38.63	15.6	14	11.8	9	11.3	8.6	7.7	4.8	6.3	25	43	25	0.842105	36	0.79646	1.04651	18	0.623377	2.47628	2.75929	3.27373	1.11429	1.32203	1.18644	54	94	91	132	132	100	112
MRAC 35274	Extant	Gorilla	G.gorilla	M	Wild	21.57	4.2	43.5	15.4	12.8	11.1	8.4	11.2	8.3	7.9	5.2	6.8	21	46	25	0.72973	30	0.75	1.01205	18	0.658228	2.82468	3.39844	3.91892	1.20312	1.38739	1.15315	58	92	82	123	135	98	122
MCL_1994	Extant	Gorilla	G.gorilla	F	Wild	21.1281	4	42.1	14.6	13.3	11.6	8.9	10.5	8.4	7.4	4.7	5.9	24	42	26	0.727273	35	0.847619	1.05952	24	0.635135	2.88356	3.16541	3.62931	1.09774	1.25862	1.14655	53	94	82	120	131	98	103
MCZ_37265	Extant	Gorilla	G.gorilla	F	Wild	21.5619	3.8	40.8	17.5	13.2	10.2	9.4	11.3	8.3	7.6	5.2	6.2	24	43	23	0.692308	32	0.831858	1.13253	25	0.684211	2.33143	3.09091	4	1.32576	1.71569	1.29412	55	90	82	108	138	97	111
MCZ_49006	Extant	Gorilla	G.gorilla	F	Wild	22.0184	4.6	38.3	16.8	14.2	9.8	8.5	10.5	7.7	7.7	5.7	5.9	17	42	22	0.526882	22	0.809524	1.1039	15	0.74026	2.27976	2.69718	3.90816	1.1831	1.71429	1.44898	50	77	81	124	133	85	110
RG 35274	Extant	Gorilla	G.gorilla	M	Wild	21.5882	4.2	43	17	13.2	10.9	7.9	10.9	8	7.8	5.1	6.8	25	50	23	0.808219	29	0.724771	0.9875	16	0.653846	2.52941	3.25758	3.94495	1.28788	1.55963	1.21101	59	95	84	129	131	94	116
RG 2259	Extant	Gorilla	G.gorilla	Un	Wild	22.0339	3.4	38.52	15.3	13.4	12.6	9.2	11.6	9.7	7.9	4.5	6.6	25	48	28	0.914286	42	0.793103	0.948454	20	0.56962	2.51765	2.87463	3.05714	1.14179	1.21429	1.06349	57	98	78	129	121	96	112
EMBR 121	Extant	Homo	H.sapiens	F	Wild	22.1426	3.4	36.3	14.9	15.5	12.1	9.9	11.5	8.5	7.5	5	6.3	33	58	28	0.802326	33	0.86087	1.16471	28	0.666667	2.43624	2.34194	3	0.96129	1.2314	1.28099	57	110	93	108	119	86	101
EMBR 212	Extant	Homo	H.sapiens	F	Wild	20.4236	3.3	40.6	11.6	12.5	12.4	9.2	10.6	7.5	6.6	4	5.5	42	60	29	0.712329	35	0.867925	1.22667	30	0.606061	3.5	3.248	3.27419	0.928	0.935484	1.00806	56	112	97	104	101	76	95
EMBR 281	Extant	Homo	H.sapiens	F	Wild	23.4881	3.8	42.4	13.2	17	13.7	9.6	11.7	7.9	7.5	5.2	6.7	38	56	31	0.976744	41	0.820513	1.21519	23	0.693333	3.21212	2.49412	3.09489	0.776471	0.963504	1.24088	61	112	98	123	115	87	94
EMBR 136	Extant	Homo	H.sapiens	M	Wild	23.9102	3.7	37.2	13.7	16.7	13.9	10.1	12.1	9	7.6	4.8	6.7	37	56	32	0.964706	46	0.834711	1.12222	25	0.631579	2.71533	2.22754	2.67626	0.820359	0.985612	1.20144	60	114	91	120	106	84	91
EMBR 179	Extant	Homo	H.sapiens	M	Wild	22.6202	4	37.9	13.6	15.7	13.2	9.9	12.2	9.4	7.3	5.2	6.7	39	60	35	0.987342	42	0.811475	1.05319	22	0.712329	2.78676	2.41401	2.87121	0.866242	1.0303	1.18939	63	112	87	117	119	87	104
EMBR 205	Extant	Homo	H.sapiens	M	Wild	22.434	3.6	41.1	11.8	16	13.2	10	11.8	8.7	7.7	4.9	6.2	49	52	32	0.95122	41	0.847458	1.14943	30	0.636364	3.48305	2.56875	3.11364	0.7375	0.893939	1.21212	54	107	93	104	122	88	104
EMBR 383	Extant	Homo	H.sapiens	M	Wild	19.9056	3.4	38.9	10.8	13.6	10.4	9	10.9	8	7	4.7	5.9	43	57	30	0.863014	32	0.825688	1.125	23	0.671429	3.60185	2.86029	3.74038	0.794118	1.03846	1.30769	57	106	94	115	117	83	103
EMBR 384	Extant	Homo	H.sapiens	F	Wild	22.4232	3.4	43	13.5	14.8	13.1	9.6	11.4	8	7.6	4.7	6.6	37	63	36	1.14493	53	0.842105	1.2	28	0.618421	3.18519	2.90541	3.28244	0.912162	1.03053	1.12977	60	119	99	120	111	89	96
EMBR 473	Extant	Homo	H.sapiens	M	Wild	24.5935	4.6	44.7	13.5	15.9	16	9.7	12.3	8.4	7.7	5.1	7.1	39	62	31	0.892857	40	0.788618	1.15476	24	0.662338	3.31111	2.81132	2.79375	0.849057	0.84375	0.99375	64	116	97	115	114	88	99
EMBR 479	Extant	Homo	H.sapiens	M	Wild	25.0716	3.9	40.8	15.4	17.5	14.1	10.5	12.1	8.7	8.2	5.5	6.9	35	58	31	0.861702	44	0.867769	1.2069	22	0.670732	2.64935	2.33143	2.89362	0.88	1.0922	1.24113	57	107	94	125	118	89	95
