# Supplementary material for: New fossils from Kromdraai and Drimolen, South Africa, and their distinctiveness among Paranthropus robustus
Source: Sci Rep. 2022 Aug 17;12:13956. doi: 10.1038/s41598-022-18223-7 (PMC9385619; doi:10.1038/s41598-022-18223-7)
Supplement: Supplementary file 1 — Supplementary Information 1. [file 41598_2022_18223_MOESM1_ESM.zip › Data_S3.csv]

DNH_34_1.am	11.4803829193115	-6.11877679824829	9.16683959960938	11.3587379455566	-5.08966588973999	7.75334167480469	10.6336250305176	-4.76797008514404	6.19178485870361	9.17910575866699	-4.98189687728882	5.37611293792725	7.90863990783691	-6.18480014801025	5.1313419342041	7.37042474746704	-7.78862333297729	5.57444143295288	7.40002870559692	-9.01574993133545	6.80719137191772	7.88659715652466	-9.11626625061035	8.5027551651001	8.80698585510254	-8.83013725280762	9.98215389251709	7.1684718132019	-8.87304306030273	10.5328712463379	6.09110689163208	-8.5907506942749	9.42051315307617	5.44799423217773	-8.85936737060547	7.93356990814209	5.50784873962402	-9.33355522155762	6.38844013214111	6.31654357910156	-9.88453674316406	5.07449817657471	7.52924633026123	-10.8695421218872	4.76520013809204	8.69349956512451	-11.6916189193726	5.4907398223877	9.44131469726562
DNH_60_1.am	26.6957664489746	20.4022483825684	18.9419651031494	26.5246658325195	19.8834991455078	20.3997478485107	26.1239318847656	20.4024486541748	21.774206161499	25.4198703765869	21.6208992004394	22.372896194458	25.079345703125	23.1169128417969	22.1992092132568	25.1521072387695	24.3827781677246	21.3279228210449	25.4419727325439	24.5734882354736	19.8284912109375	25.2666244506836	24.1279449462891	18.3542900085449	25.6026115417481	23.1556148529053	17.2113800048828	23.469970703125	23.8017711639404	16.7258720397949	22.882942199707	24.4349918365479	18.0053997039795	22.6855392456055	25.3690795898438	19.1609001159668	23.4483394622803	26.2066154479981	20.1687450408936	24.8399448394775	26.6990833282471	20.6965465545654	26.2837181091309	27.1627655029297	20.4919567108154	27.3636589050293	27.1660480499268	19.3997001647949	27.7234153747559
DNH_22_1.am	26.8926963806152	20.0130939483643	18.1295394897461	26.9385395050049	20.0136184692383	19.7692394256592	26.831974029541	20.5907173156738	21.2918014526367	26.0620403289795	21.7188262939453	22.1487007141113	25.4838008880615	23.2131004333496	21.8239994049072	25.1557121276856	24.2577972412109	20.6864376068115	25.1421737670898	24.2389373779297	19.0101661682129	24.8367023468018	23.7426872253418	17.4747314453125	25.3784523010254	23.0942478179932	16.1274929046631	23.3311424255371	23.1861305236816	16.146915435791	22.4385471343994	23.8775901794434	17.2433967590332	22.4249401092529	24.9224128723144	18.4578990936279	22.9639854431152	25.9718551635742	19.5715751647949	24.2099456787109	26.6995964050293	20.2890911102295	25.7015571594238	27.143123626709	20.0876007080078	26.9545516967773	27.0181198120117	19.1335983276367	27.7815399169922
KB_6067_1.am	11.600564956665	-6.61230373382568	8.9431209564209	11.4048080444336	-5.94263219833374	7.3438777923584	10.4937219619751	-5.83560562133789	5.8857569694519	9.13979339599609	-6.1157112121582	4.81695985794067	7.98412990570068	-7.30547571182251	4.4242901802063	7.37127113342285	-8.58674621582031	5.25529003143311	7.22444581985474	-9.25145530700684	6.83236980438232	7.70177221298218	-9.18878078460693	8.50179004669189	8.5013427734375	-8.63452434539795	9.94682693481445	7.20895433425903	-8.36337471008301	10.1239109039307	6.20131206512451	-8.0808801651001	9.05191993713379	5.73686790466309	-8.40367031097412	7.57333040237427	5.82193517684937	-8.97412586212158	6.11421346664429	6.50499439239502	-9.85237884521484	5.01891994476318	7.6135687828064	-10.910252571106	4.76213884353638	8.7293119430542	-11.6085548400879	5.64853572845459	9.49385261535645
KW_10840_1.am	18.3801593780518	33.1708106994629	29.2099800109863	18.5145683288574	34.3597984313965	29.941837310791	18.7915668487549	35.2970008850098	30.9061279296875	19.1745052337646	35.253101348877	32.2608642578125	19.0879783630371	34.1995010375977	33.2129020690918	19.04443359375	32.9953994750977	33.977466583252	18.9672431945801	31.642599105835	33.5970230102539	18.8153095245361	30.6195068359375	32.5830879211426	18.6396369934082	30.0567054748535	31.2852649688721	20.5990390777588	29.1264476776123	31.4932632446289	21.2256240844727	29.5878982543945	32.4614753723145	21.0154762268066	30.0379467010498	33.6482200622559	20.4188785552979	30.4936008453369	34.6206703186035	19.3156032562256	30.8932952880859	35.1288757324219	18.0782699584961	30.8915195465088	35.4647598266602	16.9515991210938	30.4197082519531	35.1223640441895	16.3367500305176
KW_9600_1.am	20.4199981689453	19.0299072265625	18.9988422393799	20.7957000732422	20.1190319061279	18.3131084442139	20.7996997833252	21.0733261108398	17.439582824707	20.0480003356934	21.963737487793	16.7144145965576	18.9909000396729	21.7700576782227	15.9510841369629	17.8957996368408	20.97825050354	15.7795915603638	17.1923007965088	20.13844871521	16.4988098144531	16.6356620788574	19.3368186950684	17.4499015808106	16.8198947906494	18.7443027496338	18.6819458007812	15.3722152709961	19.6539363861084	18.9615955352783	15.2871437072754	20.7290096282959	18.3015804290771	15.2465343475342	21.274600982666	17.0640087127686	15.5473251342773	21.3201007843018	15.7622375488281	16.1557559967041	20.6144008636475	14.785174369812	16.4438095092773	19.5453281402588	14.1206493377686	16.6344585418701	18.2669105529785	13.9991521835327	16.6436939239502
KW_9700_1.am	27.0506534576416	20.5352668762207	18.2507934570312	27.0934715270996	20.3988990783691	19.841911315918	27.1403293609619	20.7444000244141	21.3652725219727	26.0447807312012	21.6070709228516	22.0884380340576	25.1590709686279	22.8855991363525	21.9593696594238	24.9606285095215	24.264799118042	21.1590690612793	24.8210220336914	24.7849044799805	19.6480693817139	24.8122005462646	24.426700592041	18.1082992553711	25.2248115539551	23.5625228881836	16.7941608428955	23.2401275634766	23.9318771362305	16.2694435119629	22.5249900817871	24.2847995758057	17.5583915710449	22.3977527618408	25.0497417449951	18.8246479034424	23.0459671020508	25.9006385803223	19.9118423461914	24.3337669372559	26.4799995422363	20.4820327758789	25.6909294128418	27.1048011779785	20.1713027954102	26.7255554199219	27.2532291412354	19.0955753326416	27.119197845459
KW_9900_1.am	19.3588638305664	18.4771709442139	34.0452270507812	20.9453029632568	18.3609390258789	34.51171875	21.9620475769043	18.4360504150391	35.6577758789062	22.1121006011963	18.0761814117432	37.1224212646484	21.4953002929688	18.460657119751	38.3992195129395	20.2086353302002	19.1831588745117	39.0110015869141	18.6266994476318	19.5516567230225	38.7780113220215	17.4298858642578	18.932804107666	37.8612899780273	16.8918304443359	18.8458633422852	36.2981185913086	15.9086275100708	17.6248664855957	37.5873489379883	16.5699996948242	17.5608005523682	38.7605018615723	17.2010002136231	18.1011657714844	39.8745498657227	17.9242553710938	19.0514526367188	40.571605682373	18.6782760620117	20.1841869354248	40.3044853210449	18.9864997863769	21.4306716918945	39.8779258728027	18.3852996826172	22.2820148468018	38.9749641418457	17.5494003295898
SK_83_1.am	27.2129001617432	-47.1279373168945	7.65775871276855	25.8150329589844	-46.5172996520996	7.07100582122803	24.6287708282471	-45.4164161682129	6.84778594970703	24.3428173065186	-43.9351043701172	7.22649955749512	24.7149543762207	-42.812801361084	8.28974723815918	25.6353034973144	-42.4687652587891	9.49446868896484	26.7343006134033	-43.2519989013672	10.3354997634888	28.1279335021973	-44.1352005004883	10.3932838439941	29.3595428466797	-45.2209701538086	10.3528776168823	30.4700183868408	-43.249828338623	9.50141906738281	29.8207263946533	-41.7867965698242	9.52939987182617	28.6272163391113	-40.6598014831543	9.7458553314209	27.0652313232422	-40.3451995849609	10.1100482940674	25.9008483886719	-40.9408569335938	11.0214920043945	25.3840408325195	-42.0803985595703	12.0673160552978	25.8488349914551	-43.3369636535645	12.9042015075684	26.8757953643799
SK_847_1.am	8.30014991760254	7.87018537521362	7.46607875823975	6.96732330322266	7.60999488830566	8.43614387512207	6.07376956939697	7.62419748306274	9.79822444915771	6.22227191925049	8.13434982299805	11.3733005523682	7.23741006851196	8.44800472259521	12.6224584579468	8.82940483093262	8.63337516784668	12.8905153274536	10.2912702560425	8.9675464630127	12.2394876480103	11.2700004577637	9.5809907913208	11.0377321243286	11.626350402832	9.45392322540283	9.4008846282959	11.8256587982178	11.2833824157715	9.36617374420166	11.2692623138428	12.2856302261353	10.7627000808716	10.9054269790649	12.2786045074463	12.5684223175049	10.4448289871216	11.7448749542236	14.2671661376953	10.1841688156128	10.32155418396	15.3948669433594	10.5780506134033	8.60006427764893	15.4167995452881	11.3571662902832	7.21406936645508	14.6159000396728	12.3894605636597
SK_879_1.am	6.91489124298096	11.4848289489746	4.70186805725098	6.6225175857544	13.1026000976562	3.90943503379822	7.41845369338989	14.4991588592529	3.12886428833008	8.8293981552124	15.3597278594971	2.46313452720642	10.4929475784302	15.5845003128052	2.76901006698608	11.767032623291	14.617654800415	3.62532663345337	12.1758098602295	12.9470224380493	4.16081428527832	11.8073778152466	11.2403240203857	4.65448760986328	10.8993873596191	9.74399185180664	5.04942560195923	11.7277317047119	9.16671848297119	4.53754758834839	12.7585725784302	9.94210529327393	3.59494733810425	13.5327491760254	11.3184700012207	3.15788698196411	13.8001022338867	12.8652572631836	3.52355599403381	13.5939455032349	14.2599143981934	4.30992698669434	13.2309684753418	14.7898921966553	5.65578365325928	12.9506864547729	14.2071599960327	7.12047863006592	12.4458923339844
SKW_18_1.am	7.48194599151611	5.32564449310303	5.1849045753479	7.70237922668457	4.03269290924072	4.26310062408447	7.20231819152832	2.6782660484314	3.56448841094971	6.17300701141357	1.67881488800049	3.03277230262756	4.74187088012695	1.25451624393463	3.57490992546081	3.53703570365906	1.78205609321594	4.43313980102539	3.21645450592041	3.08095264434814	5.2953929901123	3.51145577430725	4.55646896362305	5.89394474029541	4.15084648132324	6.02686214447021	6.09197378158569	2.87295937538147	6.75607824325562	5.45455646514893	2.13696002960205	5.62849235534668	4.88348197937012	1.47125005722046	4.3654088973999	4.59388256072998	1.19946002960205	2.95009040832519	4.8372106552124	1.55040001869202	1.71239018440247	5.55207300186157	2.15371751785278	1.22696805000305	6.75122261047363	2.5935218334198	1.57042193412781	8.09070682525635	3.05870008468628
[truncated: 29 more columns]
