# Supplementary material for: New fossils from Kromdraai and Drimolen, South Africa, and their distinctiveness among Paranthropus robustus
Source: Sci Rep. 2022 Aug 17;12:13956. doi: 10.1038/s41598-022-18223-7 (PMC9385619; doi:10.1038/s41598-022-18223-7)
Supplement: Supplementary file 1 — Supplementary Information 1. [file 41598_2022_18223_MOESM1_ESM.zip › Data_S4_18Ld_per_SCC.csv]

DNH_34_1.am;11.4803829193115;-6.11877679824829;9.16683959960938;11.3487997055054;-5.75303983688354;8.52892971038818;11.3753004074097;-5.21590995788574;8.00129985809326;11.2343940734863;-5.03336000442505;7.30566358566284;10.929220199585;-4.88926124572754;6.64963626861572;10.5346212387085;-4.72154426574707;6.0361475944519;9.93879699707031;-4.77451705932617;5.62158823013306;9.26027584075928;-4.93648…
DNH_60_1.am;26.6957664489746;20.4022483825684;18.9419651031494;26.6805744171143;20.1273994445801;19.5469245910644;26.5690994262695;19.926399230957;20.1578998565674;26.447868347168;19.9837760925293;20.7942085266113;26.3026618957519;20.1770000457764;21.4017066955566;26.055793762207;20.5277004241943;21.8628654479981;25.7520294189453;20.9890995025635;22.214900970459;25.4480209350586;21.5494575500488;…
DNH_22_1.am;26.8926963806152;20.0130939483643;18.1295394897461;26.9486198425293;20.0448760986328;18.8311004638672;26.8855590820312;20.0072841644287;19.5110397338867;26.9489059448242;20.0240592956543;20.2110004425049;26.9418182373047;20.3160057067871;20.8607006072998;26.7722396850586;20.6851367950439;21.4244384765625;26.4604759216309;21.077730178833;21.9207000732422;26.1092853546143;21.65126609802…
EMBR_121_1.am;9.82233619689941;12.8379917144775;7.54141426086426;9.52323341369629;13.4849004745483;7.84953880310059;9.11322021484375;13.9829998016357;8.29047775268555;8.70643329620361;14.4802274703979;8.73278045654297;8.2844762802124;14.9820508956909;9.1389217376709;8.40249443054199;15.3358993530273;9.78898906707764;8.57979011535645;15.7173004150391;10.4447193145752;8.88833618164062;16.0189990997…
EMBR_136_1.am;22.3160972595215;12.4918880462647;10.7116031646728;22.9766006469727;12.4016933441162;10.4748678207397;23.6522998809814;12.4067249298096;10.2689819335938;24.2898674011231;12.488883972168;10.0176162719727;24.6193180084229;12.2982540130615;9.45561027526855;24.9703903198242;12.3334665298462;8.85329437255859;25.2665004730225;12.3691673278809;8.20020389556885;25.3414993286133;12.202509880…
EMBR_179_1.am;15.5757417678833;13.5135002136231;6.78735971450806;15.3230895996094;12.8996000289917;7.04516363143921;15.274245262146;12.1941003799438;7.00753211975098;15.0241003036499;11.5500001907349;7.15993976593018;14.6625347137451;11.1012001037598;7.56205987930298;14.2167530059815;10.8067169189453;8.04497241973877;13.7713022232056;10.5257320404053;8.52082538604736;13.4071292877197;10.524100303…
EMBR_205_1.am;15.0295562744141;8.43432235717773;5.87413787841797;14.8319292068481;7.87203168869019;5.90457153320312;14.6975402832031;7.27865791320801;5.83743000030518;14.4689722061157;6.74546003341675;6.02838039398193;14.1933746337891;6.30624389648438;6.34465980529785;13.8675479888916;6.00010871887207;6.79047250747681;13.4875154495239;5.76383066177368;7.21801614761353;13.1935977935791;5.691120624…
EMBR_212_1.am;9.10929393768311;11.3867216110229;9.83098125457764;8.87044620513916;11.9369678497315;9.91721820831299;8.49359226226807;12.4199771881103;9.96104621887207;8.24232482910156;12.9229001998901;10.1485290527344;8.10076808929443;13.3902997970581;10.5031490325928;8.08842849731445;13.7948999404907;10.9577465057373;8.09402465820312;14.1237001419067;11.4790344238281;8.18895435333252;14.23499965…
EMBR_281_1.am;107.521827697754;30.0970668792725;99.501838684082;107.979698181152;29.5831203460693;99.5375747680664;108.437606811523;29.1209392547607;99.3352813720703;108.920913696289;28.6397132873535;99.1940994262695;109.400932312012;28.2115039825439;98.9401245117188;109.908996582031;27.9952545166016;98.5420532226562;110.305740356445;27.9200229644775;97.9774703979492;110.52368927002;28.0745868682…
EMBR_383_1.am;-19.8422622680664;24.0220489501953;25.951623916626;-20.0621852874756;24.4465999603271;26.2374305725098;-20.3265247344971;24.8631992340088;26.5106983184814;-20.3787040710449;25.2957420349121;26.8689270019531;-20.3623046875;25.633903503418;27.2937679290771;-20.1753768920898;25.9993362426758;27.6919059753418;-19.9083023071289;26.1777992248535;28.1299591064453;-19.564847946167;26.270000…
EMBR_384_1.am;17.9840927124023;12.2844648361206;11.7068691253662;18.661600112915;12.3416471481323;11.8112525939941;19.3428993225098;12.2118186950684;11.7270221710205;20.0507469177246;12.1830387115478;11.6627321243286;20.6311302185059;12.2019567489624;11.2849521636963;21.1168022155762;12.3220157623291;10.8100185394287;21.4418106079102;12.3880710601807;10.1933851242065;21.5683994293213;12.323640823…
EMBR_473_1.am;6.55373954772949;9.42693710327148;10.1261644363403;6.24608135223389;9.82485008239746;10.6143636703491;5.86364459991455;10.2454996109009;11.0359191894531;5.5430383682251;10.6511001586914;11.5236663818359;5.54533386230469;10.8375873565674;12.1780166625977;5.68855476379395;10.9734792709351;12.8472557067871;5.93103694915771;11.1247005462647;13.4846267700195;6.27502059936523;11.050900459…
EMBR_479_1.am;11.7737426757812;10.0291719436646;10.0307397842407;12.274603843689;10.642900466919;9.91650390625;12.8359031677246;11.2104997634888;9.82327079772949;13.335506439209;11.8270988464356;9.65422534942627;13.529375076294;12.3942003250122;9.16345119476318;13.5299081802368;12.9703493118286;8.59941482543945;13.5537004470825;13.5340995788574;8.02954959869385;13.4204902648926;13.9084053039551;7…
KB_6067_1.am;11.600564956665;-6.61230373382568;8.9431209564209;11.4983100891113;-6.27372598648071;8.29428005218506;11.450496673584;-6.02069091796875;7.60535144805908;11.269100189209;-5.83621978759766;6.91096019744873;10.8730363845825;-5.83972501754761;6.29334449768066;10.350489616394;-5.82603406906128;5.76748991012573;9.77337741851807;-5.93220710754395;5.32691621780396;9.20853137969971;-6.0883970…
KW_10840_1.am;18.3801593780518;33.1708106994629;29.2099800109863;18.4286994934082;33.600700378418;29.6387367248535;18.4827136993408;34.1439666748047;29.8749446868896;18.5924377441406;34.702938079834;30.0905456542969;18.7035961151123;35.1406860351562;30.4815692901611;18.8278465270996;35.3235015869141;31.0509967803955;18.9771385192871;35.3017997741699;31.638313293457;19.1712169647217;35.29309844970…
KW_9600_1.am;20.4199981689453;19.0299072265625;18.9988422393799;20.5635681152344;19.4685611724854;18.7023582458496;20.7462997436523;19.9443359375;18.4277305603027;20.919900894165;20.4029865264893;18.1259689331055;20.9862003326416;20.8188629150391;17.7444133758545;20.7418994903564;21.1864166259766;17.3666133880615;20.4472846984863;21.5681953430176;17.0352954864502;20.1047744750977;21.9256629943848…
KW_9700_1.am;27.0506534576416;20.5352668762207;18.2507934570312;26.9572925567627;20.6243000030518;18.9279918670654;27.0401992797852;20.4514007568359;19.5909004211426;27.2152500152588;20.3644790649414;20.2549629211426;27.1898498535156;20.6159000396729;20.9055652618408;27.0807476043701;20.836462020874;21.4997024536133;26.6719760894775;21.2073993682861;21.9202461242676;26.1129837036133;21.5580368041…
KW_9900_1.am;19.3588638305664;18.4771709442139;34.0452270507812;20.0069847106934;18.4030647277832;34.311408996582;20.6867790222168;18.3521327972412;34.4560852050781;21.3323001861572;18.397216796875;34.7058219909668;21.864200592041;18.4722003936768;35.1549987792969;22.0507469177246;18.4495944976807;35.8133506774902;22.2001991271973;18.2852935791016;36.4189758300781;22.1734867095947;18.071752548217…
MLD_31_1.am;14.0426635742188;15.0982189178467;21.6202049255371;13.65149974823;15.6275463104248;21.6566467285156;13.2798938751221;16.1472244262695;21.8114948272705;13.1291007995606;16.7728233337402;21.8270816802979;13.0381536483765;17.4205112457275;21.7329940795898;13.161958694458;18.0303020477295;21.5222396850586;13.1808996200562;18.6506996154785;21.3332996368408;13.4164161682129;19.2173194885254…
SK_83_1.am;27.2129001617432;-47.1279373168945;7.65775871276855;26.6644020080566;-46.7704010009766;7.43115234375;26.0516033172607;-46.5895729064941;7.16110515594482;25.4636726379394;-46.2840003967285;6.99835205078125;24.9651260375977;-45.8177680969238;6.84446859359741;24.5435600280762;-45.2629241943359;6.84246492385864;24.3738803863525;-44.6255989074707;6.90903282165527;24.3335628509521;-44.002201…
SK_847_1.am;8.30014991760254;7.87018537521362;7.46607875823975;7.7335000038147;7.78497362136841;7.86829614639282;7.17963981628418;7.622887134552;8.27579975128174;6.69220495223999;7.51972961425781;8.76844215393066;6.25244998931885;7.5146336555481;9.31137657165527;6.05417013168335;7.69214487075806;9.95883178710938;6.02161979675293;7.93966197967529;10.6257095336914;6.19447898864746;8.12710189819336;…
SK_879_1.am;6.91489124298096;11.4848289489746;4.70186805725098;6.75129175186157;12.1571683883667;4.36096334457397;6.62944030761719;12.8382501602173;4.02734804153442;6.69828987121582;13.5440092086792;3.7173490524292;7.05728435516357;14.1294002532959;3.38057732582092;7.52377557754517;14.6254997253418;3.03921270370483;8.11016654968262;15.0035209655762;2.74151229858398;8.74904632568359;15.31171989440…
SKW_18_1.am;7.48194599151611;5.32564449310303;5.1849045753479;7.6599702835083;4.762122631073;4.84216022491455;7.70853805541992;4.24714946746826;4.40440607070923;7.65249633789062;3.64595293998718;4.08230829238892;7.40518617630005;3.06606245040894;3.82187080383301;7.16815376281738;2.53802824020386;3.4712381362915;6.75182867050171;2.1110782623291;3.18282294273377;6.23750877380371;1.72307777404785;3.…
STS_19_1.am;49.4657897949219;-75.1124267578125;7.24740648269653;50.0237731933594;-75.3708953857422;6.97660493850708;50.5332069396973;-75.6419219970703;6.67003059387207;50.9768714904785;-76.0251922607422;6.34576272964478;51.5304641723633;-76.1860885620117;6.01999664306641;52.1396751403809;-76.0466079711914;5.78927516937256;52.7298316955566;-75.8386077880859;5.62437677383423;53.3029594421387;-75.53…
STS_5_1.am;80.7996597290039;25.8465137481689;14.4921941757202;81.3744354248047;25.7467613220215;14.7630958557129;82.0193023681641;25.8184337615967;14.7501382827759;82.6343994140625;25.8652191162109;14.9351091384888;83.1965026855469;25.7452621459961;15.2434616088867;83.6247253417969;25.502836227417;15.6839637756348;83.8526000976562;25.1277732849121;16.1629066467285;83.9849014282227;24.783878326416…
STW_255_1.am;20.6312217712402;31.7137680053711;22.3056831359863;20.8667640686035;31.1341552734375;21.9079818725586;21.1087245941162;30.5046310424805;21.6430568695068;21.2890853881836;29.8713455200195;21.3039836883545;21.291784286499;29.3768424987793;20.7511005401611;21.2531032562256;29.0411109924316;20.0915241241455;21.1297931671143;28.9680480957031;19.3591995239258;20.9858951568604;29.0527763366…
STW_329_1.am;19.9200248718262;35.0725555419922;18.2548980712891;19.6845664978027;34.5149917602539;17.9195995330811;19.4197540283203;33.9318771362305;17.6592998504639;19.1972713470459;33.2797203063965;17.5819091796875;18.8626441955566;32.6948089599609;17.6387710571289;18.3644218444824;32.2717361450195;17.8024959564209;17.8777313232422;32.0900764465332;18.245849609375;17.5977725982666;31.8389682769…
STW_498_1.am;13.2019472122192;17.9097328186035;20.645076751709;12.9673566818237;17.7724056243896;19.9689102172852;12.638747215271;17.6586647033691;19.3243598937988;12.5047969818115;17.5889625549316;18.6094493865967;12.5961856842041;17.453145980835;17.9190101623535;12.8531408309937;17.2466049194336;17.2672939300537;13.2406120300293;17.0070552825928;16.6887340545654;13.8499917984009;16.914953231811…
STW_504_1.am;30.8955535888672;20.193941116333;41.0045471191406;31.2110347747803;20.3539180755615;40.4479293823242;31.7618217468262;20.3535804748535;40.0651206970215;32.4003982543945;20.3145961761475;39.8956184387207;33.0601997375488;20.1902236938477;39.9873199462891;33.7131576538086;20.009126663208;40.0259208679199;34.3115997314453;19.8531265258789;40.2665557861328;34.8013000488281;19.75604629516…
StW_573_1.am;68.3677520751953;121.85587310791;75.8304901123047;67.9449996948242;122.37313079834;75.5503387451172;67.6897964477539;122.991958618164;75.3822631835938;67.3557739257812;123.508560180664;75.102912902832;66.7886962890625;123.866477966309;74.8327865600586;66.1408004760742;124.12816619873;74.6347351074219;65.4456176757812;124.084915161133;74.4384155273438;64.8182983398438;123.872253417969…
StW_578_1.am;25.5543479919434;19.4462738037109;35.8493690490723;25.471643447876;19.7296905517578;36.4082984924316;25.2533226013184;20.1677913665771;36.818603515625;25.1107997894287;20.7094993591309;37.094799041748;25.1003494262695;21.0382099151611;37.6073989868164;25.2530994415283;21.2308006286621;38.193000793457;25.5236358642578;21.3515529632568;38.7559394836426;25.9006938934326;21.2644824981689…
StW_98_1.am;5.56266260147095;10.4881610870361;6.23800373077393;5.04839897155762;9.94867992401123;6.14299440383911;4.42702627182007;9.57157135009766;5.94440364837646;3.99563455581665;8.99277019500732;5.79863452911377;3.76379132270813;8.27019596099854;5.88427591323853;3.55926060676575;7.55118227005005;6.03177738189697;3.50795173645019;6.86061000823975;6.34575653076172;3.61844968795776;6.17917776107…
Taung_1.am;78.0390243530273;29.7421073913574;81.8530883789062;78.6892242431641;30.0179328918457;82.0275192260742;79.3274841308594;30.3054752349854;82.1791229248047;79.8126068115234;30.4627418518066;82.6668853759766;80.1921615600586;30.3729286193848;83.2462844848633;80.4479827880859;30.0040473937988;83.8164291381836;80.7350769042969;29.5487594604492;84.2868499755859;81.0108032226562;29.09226036071…
StW_53_1.am;14.3201265335083;29.7594757080078;5.80910873413086;14.7471237182617;30.4667263031006;5.80280733108521;15.1483459472656;31.1557006835938;5.79948711395264;15.2105913162231;31.9543647766113;5.99686861038208;15.2062149047852;32.6716995239258;6.36712265014648;15.1267795562744;33.2731628417969;6.92019128799438;15.0338935852051;33.8606986999512;7.48566198348999;14.6014223098755;34.3287010192…
StW_151_1.am;25.974006652832;8.19344615936279;26.5703754425049;26.0604515075684;8.39249134063721;25.889799118042;26.2868461608887;8.54475498199463;25.2248992919922;26.4102993011475;8.66388034820557;24.5396995544434;26.0813617706299;9.02810192108154;24.0135002136231;25.8736057281494;9.51815795898438;23.5531005859375;25.5244598388672;10.0707931518555;23.2833442687988;25.1091442108154;10.63438034057…
