# Supplementary material for: New fossils from Kromdraai and Drimolen, South Africa, and their distinctiveness among Paranthropus robustus
Source: Sci Rep. 2022 Aug 17;12:13956. doi: 10.1038/s41598-022-18223-7 (PMC9385619; doi:10.1038/s41598-022-18223-7)
Supplement: Supplementary file 1 — Supplementary Information 1. [file 41598_2022_18223_MOESM1_ESM.zip › Data_S4_1Ld_per_SCC.csv]

DNH_34_1.am	11.4803829193115	-6.11877679824829	9.16683959960938	7.90863990783691	-6.18480014801025	5.1313419342041	8.80698585510254	-8.83013725280762	9.98215389251709	7.1684718132019	-8.87304306030273	10.5328712463379	6.31654357910156	-9.88453674316406	5.07449817657471	9.98062229156494	-11.5475444793701	8.36477279663086	14.6180801391602	-10.3807106018066	6.90681171417236	13.1363697052002	-6.8190279006958	8.78174018859863
DNH_60_1.am	26.6957664489746	20.4022483825684	18.9419651031494	25.079345703125	23.1169128417969	22.1992092132568	25.6026115417481	23.1556148529053	17.2113800048828	23.469970703125	23.8017711639404	16.7258720397949	24.8399448394775	26.6990833282471	20.6965465545654	27.8500862121582	25.1273441314697	17.2389469146729	31.6256694793701	22.4378814697266	18.8295993804932	28.4854984283447	19.5371417999268	19.0945644378662
DNH_22_1.am	26.8926963806152	20.0130939483643	18.1295394897461	25.4838008880615	23.2131004333496	21.8239994049072	25.3784523010254	23.0942478179932	16.1274929046631	23.3311424255371	23.1861305236816	16.146915435791	24.2099456787109	26.6995964050293	20.2890911102295	27.8983688354492	25.2580242156982	16.8085899353027	31.6402168273926	22.9168128967285	18.8575401306152	28.4954509735107	19.761344909668	18.7115268707275
EMBR_121_1.am	9.82233619689941	12.8379917144775	7.54141426086426	10.0561351776123	15.7370471954346	12.5257120132446	12.4197759628296	11.0692768096924	9.64614677429199	14.6732892990112	11.3692951202393	10.4119520187378	11.9135971069336	13.7896995544434	15.6156883239746	10.7352132797241	8.81713199615479	12.0051174163818	5.66773366928101	9.02989959716797	10.1966571807861	7.98187828063965	12.1586656570435	7.41294193267822
EMBR_136_1.am	22.3160972595215	12.4918880462647	10.7116031646728	24.7451667785644	11.6649885177612	6.01680660247803	19.2978363037109	11.397931098938	7.26100444793701	18.2760734558106	13.0819501876831	5.8803563117981	23.1717987060547	9.89701747894287	1.66261518001556	18.8646049499512	8.24240398406982	6.75400686264038	21.5642013549805	5.40079402923584	11.4646100997925	22.2242584228516	10.7771186828613	12.084903717041
EMBR_179_1.am	15.5757417678833	13.5135002136231	6.78735971450806	12.9767618179321	11.0867004394531	10.7156076431274	14.6762733459473	16.4569969177246	9.53097152709961	12.7916564941406	17.5335464477539	9.70090484619141	11.7575979232788	12.9139003753662	14.7400827407837	16.9900455474854	16.2928276062012	12.6071271896362	21.0125579833984	12.3005447387695	10.9969758987427	17.4939842224121	12.6654567718506	6.91774415969849
EMBR_205_1.am	15.0295562744141	8.43432235717773	5.87413787841797	13.0802335739136	6.0763988494873	9.21430015563965	14.5288553237915	10.7745113372803	8.80952072143555	12.5594863891602	12.1205997467041	10.0060081481934	12.1314239501953	7.04908084869385	14.2214002609253	16.8979778289795	9.92999076843262	11.3791933059692	20.9298782348633	6.45302629470825	9.07695960998535	17.0166645050049	7.51648044586182	5.48085594177246
EMBR_212_1.am	9.10929393768311	11.3867216110229	9.83098125457764	8.56043148040771	13.9423761367798	13.4575719833374	10.9298496246338	9.53523635864258	12.6047401428223	12.6998977661133	9.54755306243896	13.6450510025024	9.62716197967529	11.5811004638672	17.0815525054932	9.0590934753418	7.78359413146973	14.24733543396	4.47679471969604	7.24548149108887	11.4523525238037	7.64005422592163	10.1731786727905	9.48817825317383
EMBR_281_1.am	107.521827697754	30.0970668792725	99.501838684082	110.717376708984	28.494234085083	95.7336578369141	106.449234008789	32.1566619873047	95.766716003418	107.461769104004	34.2552642822266	95.1650238037109	110.830001831055	29.447265625	91.2052764892578	104.53239440918	30.1799354553223	93.6271362304688	103.081008911133	25.3693771362305	97.0580673217773	106.205459594727	28.6769046783447	100.163070678711
EMBR_383_1.am	-19.8422622680664	24.0220489501953	25.951623916626	-18.558895111084	25.9592895507812	29.4904651641846	-16.4731025695801	22.5704135894775	27.0893898010254	-14.5692481994629	23.0614509582519	26.8407192230225	-15.3585472106934	25.2528495788574	32.244270324707	-17.1644058227539	20.4518051147461	29.7600154876709	-21.7592811584473	19.8625259399414	29.8882179260254	-21.6552219390869	22.9016590118408	26.5596103668213
EMBR_384_1.am	17.9840927124023	12.2844648361206	11.7068691253662	21.4099006652832	11.8395366668701	7.91436195373535	15.7713165283203	11.5545701980591	8.09632396697998	14.8452873229981	13.5345897674561	6.76963424682617	19.5135993957519	10.9868745803833	3.47343254089356	15.5459613800049	8.82123374938965	7.04245185852051	17.5167999267578	5.69633483886719	11.6235418319702	18.1303977966309	10.5667867660522	12.9130210876465
EMBR_473_1.am	6.55373954772949	9.42693710327148	10.1261644363403	7.28276443481445	10.1852712631226	15.1924724578857	9.73792171478271	6.62834119796753	11.5966463088989	12.0722188949585	6.9726505279541	11.6027450561523	10.1357069015503	6.9840292930603	17.9014511108398	8.55068492889404	3.56627035140991	13.2326145172119	1.92043101787567	3.17111992835998	11.9489154815674	4.73587989807129	8.50601577758789	9.69615173339844
EMBR_479_1.am	11.7737426757812	10.0291719436646	10.0307397842407	13.0466747283936	13.8234252929688	5.40684747695923	9.41741180419922	8.58492946624756	6.17656517028809	7.19304466247559	9.63717460632324	5.364333152771	12.1832447052002	12.7905998229981	0.991966724395752	11.6506767272949	6.44893932342529	4.28763818740845	16.7362995147705	5.12274980545044	7.7401008605957	13.4447612762451	8.84611225128174	10.6311922073364
KB_6067_1.am	11.600564956665	-6.61230373382568	8.9431209564209	7.98412990570068	-7.30547571182251	4.4242901802063	8.5013427734375	-8.63452434539795	9.94682693481445	7.20895433425903	-8.36337471008301	10.1239109039307	6.50499439239502	-9.85237884521484	5.01891994476318	9.9398307800293	-11.4976177215576	8.50286865234375	14.6824760437012	-10.9915752410889	7.12107992172241	13.1485786437988	-7.03226232528687	8.85224914550781
KW_10840_1.am	18.3801593780518	33.1708106994629	29.2099800109863	19.0879783630371	34.1995010375977	33.2129020690918	18.6396369934082	30.0567054748535	31.2852649688721	20.5990390777588	29.1264476776123	31.4932632446289	19.3156032562256	30.8932952880859	35.1288757324219	16.1619472503662	29.6759204864502	32.9032249450684	13.412543296814	33.0027809143066	30.8470687866211	16.7409820556641	33.735767364502	28.9034652709961
KW_9600_1.am	20.4199981689453	19.0299072265625	18.9988422393799	18.9909000396729	21.7700576782227	15.9510841369629	16.8198947906494	18.7443027496338	18.6819458007812	15.3722152709961	19.6539363861084	18.9615955352783	16.1557559967041	20.6144008636475	14.785174369812	16.9217662811279	16.7716217041016	16.0259208679199	21.8654766082764	15.5938444137573	15.224627494812	21.3710689544678	18.1040802001953	18.7196350097656
KW_9700_1.am	27.0506534576416	20.5352668762207	18.2507934570312	25.1590709686279	22.8855991363525	21.9593696594238	25.2248115539551	23.5625228881836	16.7941608428955	23.2401275634766	23.9318771362305	16.2694435119629	24.3337669372559	26.4799995422363	20.4820327758789	27.3993721008301	25.7706604003906	16.7016620635986	31.5023651123047	23.5055599212646	17.9423751831055	28.9094085693359	20.0828971862793	18.7012252807617
KW_9900_1.am	19.3588638305664	18.4771709442139	34.0452270507812	21.4953002929688	18.460657119751	38.3992195129395	16.8918304443359	18.8458633422852	36.2981185913086	15.9086275100708	17.6248664855957	37.5873489379883	18.6782760620117	20.1841869354248	40.3044853210449	17.0834884643555	21.5766525268555	36.7115631103516	20.1553287506104	23.6893157958984	33.5680046081543	20.3078880310059	19.4386024475098	32.678165435791
MLD_31_1.am	14.0426635742188	15.0982189178467	21.6202049255371	14.7563724517822	19.7884521484375	20.5365295410156	16.9343299865723	15.5775861740112	19.8692646026611	17.2531776428223	15.6724300384522	17.4689426422119	18.37619972229	20.3007793426514	19.1697902679443	19.4431285858154	16.3738212585449	21.8214645385742	17.2490463256836	15.7036190032959	26.0682144165039	14.0569305419922	14.8747282028198	23.4885406494141
SK_83_1.am	27.2129001617432	-47.1279373168945	7.65775871276855	24.7149543762207	-42.812801361084	8.28974723815918	29.3595428466797	-45.2209701538086	10.3528776168823	30.4700183868408	-43.249828338623	9.50141906738281	25.9008483886719	-40.9408569335938	11.0214920043945	28.0342178344727	-45.6624374389648	12.6891813278198	24.5490188598633	-48.9081192016602	11.6781215667725	26.1019763946533	-48.3815307617188	7.96460819244385
SK_847_1.am	8.30014991760254	7.87018537521362	7.46607875823975	7.23741006851196	8.44800472259521	12.6224584579468	11.626350402832	9.45392322540283	9.4008846282959	11.8256587982178	11.2833824157715	9.36617374420166	10.1841688156128	10.32155418396	15.3948669433594	13.1300239562988	6.99668312072754	11.5138626098633	10.4924001693726	1.92946290969849	10.030797958374	8.19598960876465	6.28516435623169	7.40012311935425
SK_879_1.am	6.91489124298096	11.4848289489746	4.70186805725098	10.4929475784302	15.5845003128052	2.76901006698608	10.8993873596191	9.74399185180664	5.04942560195923	11.7277317047119	9.16671848297119	4.53754758834839	13.5939455032349	14.2599143981934	4.30992698669434	11.3511486053467	11.87730884552	8.16870975494385	7.01263999938965	14.1283378601074	9.2898530960083	5.92334747314453	11.9743709564209	5.965256690979
SKW_18_1.am	7.48194599151611	5.32564449310303	5.1849045753479	4.74187088012695	1.25451624393463	3.57490992546081	4.15084648132324	6.02686214447021	6.09197378158569	2.87295937538147	6.75607824325562	5.45455646514893	1.55040001869202	1.71239018440247	5.55207300186157	3.64427495002747	4.00404453277588	8.92348480224609	8.80707836151123	2.26017475128174	9.62240219116211	8.93941783905029	4.86063432693482	6.13516616821289
STS_19_1.am	49.4657897949219	-75.1124267578125	7.24740648269653	54.1938133239746	-74.2664642333984	4.89637804031372	50.6699829101562	-71.5288238525391	7.26816511154175	51.9416809082031	-70.5693206787109	8.11446666717529	54.6684494018555	-70.4121398925781	4.0824728012085	49.9921760559082	-70.5675888061523	4.45802116394043	47.4860000610352	-73.5440979003906	2.40800929069519	48.4150123596191	-75.6054077148438	5.76602554321289
STS_5_1.am	80.7996597290039	25.8465137481689	14.4921941757202	83.7377014160156	24.2052688598633	18.1445465087891	78.9831390380859	23.7971153259277	16.8943786621094	78.6957397460938	21.9740943908691	17.4776592254639	81.1819915771484	23.7628479003906	20.9171829223633	77.8500366210938	25.8642768859863	19.0357971191406	78.8731994628906	29.6477642059326	17.0574474334717	80.5770263671875	27.4068050384521	14.4652442932129
STW_255_1.am	20.6312217712402	31.7137680053711	22.3056831359863	19.9708042144775	29.8421649932861	17.4291000366211	18.4969711303711	34.643497467041	20.6475467681885	18.5730495452881	35.5490646362305	19.2718830108643	16.1765441894531	32.0700607299805	16.039400100708	14.3082904815674	33.0590209960938	21.3151206970215	15.6297206878662	28.5540237426758	24.3073005676269	19.9210586547852	30.5502052307129	23.5829200744629
STW_329_1.am	19.9200248718262	35.0725555419922	18.2548980712891	17.4997005462646	31.3687801361084	20.4610328674316	19.7416915893555	35.7265930175781	21.2772579193115	18.3096389770508	36.2946166992188	22.3553657531738	18.3708457946777	31.9261207580566	23.8505001068115	21.7139930725098	34.2370262145996	22.6552772521973	24.3057537078857	32.3742065429688	19.318962097168	21.4732913970947	34.1696624755859	17.2991828918457
STW_498_1.am	13.2019472122192	17.9097328186035	20.645076751709	15.5204887390137	17.5199146270752	16.0723743438721	16.696662902832	18.6408309936523	21.4983158111572	18.4826736450195	16.9925804138184	21.507999420166	19.4552612304688	19.1795330047607	16.620548248291	17.303186416626	21.4573822021484	21.0324516296387	12.8132076263428	23.6167297363281	19.9064826965332	12.0273694992065	19.458345413208	20.6963062286377
STW_504_1.am	30.8955535888672	20.193941116333	41.0045471191406	35.3820152282715	19.6373481750488	42.1797714233398	30.7631607055664	19.6147899627686	43.7638168334961	31.3873786926269	18.0622024536133	45.1338424682617	35.3121032714844	20.0536594390869	46.016242980957	31.2824115753174	21.8810043334961	45.1681518554688	30.960657119751	24.9585189819336	42.1950759887695	30.5896472930908	21.6613616943359	40.3396110534668
StW_573_1.am	68.3677520751953	121.85587310791	75.8304901123047	63.9691619873047	122.561294555664	73.2986373901367	66.6606979370117	118.64958190918	75.3269653320312	65.1023406982422	117.853103637695	75.8072738647461	63.1400985717773	119.365997314453	71.1775970458984	67.9117279052734	117.92781829834	72.3428115844727	71.305908203125	121.099960327148	71.413200378418	69.8782196044922	122.53645324707	75.0084991455078
StW_578_1.am	25.5543479919434	19.4462738037109	35.8493690490723	26.7351493835449	20.3691959381104	40.1960983276367	27.3018226623535	17.6150512695312	36.576530456543	29.7287311553955	17.3647518157959	37.1058807373047	28.6078472137451	17.822151184082	41.8946990966797	26.2969207763672	15.0943183898926	38.6934051513672	21.5657329559326	16.1199378967285	38.4618759155273	23.4302635192871	19.0494174957275	36.2057609558105
StW_98_1.am	5.56266260147095	10.4881610870361	6.23800373077393	4.84899139404297	5.11629867553711	7.30904865264893	8.41007328033447	9.51432228088379	7.81287288665771	8.93054103851318	9.22917366027832	9.78362655639648	8.14457130432129	3.78207993507385	8.49457550048828	10.6769914627075	7.679030418396	5.64708089828491	7.60699987411499	8.86769866943359	1.22142791748047	5.80927848815918	10.6602363586426	4.98982524871826
Taung_1.am	78.0390243530273	29.7421073913574	81.8530883789062	80.7401962280273	27.8758583068848	85.9862518310547	76.5044937133789	26.1335754394531	83.0310897827148	77.0051879882812	24.6355381011963	82.9404983520508	78.6050033569336	26.0308990478516	88.3199996948242	74.1880493164062	27.6470718383789	85.2894287109375	73.9954071044922	32.6961212158203	84.439208984375	77.023063659668	30.9938297271729	81.8811950683594
StW_53_1.am	14.3201265335083	29.7594757080078	5.80910873413086	12.9324550628662	35.1063270568848	8.47584056854248	10.5204858779907	29.339506149292	7.78485345840454	10.3109130859375	29.3476219177246	9.2630558013916	9.020920753479	34.4890975952148	8.65649032592773	8.24990653991699	30.8957405090332	5.22840785980225	11.1790170669556	31.9370079040527	0.571164846420288	14.5289554595947	30.0966968536377	3.90276432037354
StW_151_1.am	25.974006652832	8.19344615936279	26.5703754425049	23.6464672088623	11.5295429229736	23.4591846466064	23.7869644165039	9.45446586608887	28.4216079711914	23.4376316070557	11.1464233398438	29.1440734863281	20.681188583374	11.902063369751	24.8737735748291	20.8901062011719	7.84636878967285	27.7071914672852	22.2700672149658	4.26431608200073	24.6979007720947	25.8395881652832	6.54327821731567	25.6273803710938
