# Supplementary material for: New fossils from Kromdraai and Drimolen, South Africa, and their distinctiveness among Paranthropus robustus
Source: Sci Rep. 2022 Aug 17;12:13956. doi: 10.1038/s41598-022-18223-7 (PMC9385619; doi:10.1038/s41598-022-18223-7)
Supplement: Supplementary file 1 — Supplementary Information 1. [file 41598_2022_18223_MOESM1_ESM.zip › Data_S4_48Ld_per_SCC.csv]

DNH_34_1.am;11.4803829193115;-6.11877679824829;9.16683959960938;11.4186305999756;-5.98820304870605;8.91499137878418;11.3805236816406;-5.84446048736572;8.66307067871094;11.3445253372192;-5.66273021697998;8.44053268432617;11.3539714813232;-5.43883562088013;8.25507545471191;11.3752002716065;-5.24173021316528;8.04333019256592;11.369686126709;-5.10011005401611;7.78795433044434;11.3073997497559;-5.0445…
DNH_60_1.am;26.6957664489746;20.4022483825684;18.9419651031494;26.6966018676758;20.2883911132812;19.1730804443359;26.6877098083496;20.1838817596436;19.4129943847656;26.6738700866699;20.0829524993896;19.6522598266602;26.6476707458496;19.9843006134033;19.8770065307617;26.5759296417236;19.9286003112793;20.1204471588135;26.5277671813965;19.8853015899658;20.3652267456055;26.4950485229492;19.9133071899…
DNH_22_1.am;26.8926963806152;20.0130939483643;18.1295394897461;26.9347133636475;20.0663719177246;18.3962059020996;26.9413738250732;20.0359973907471;18.66090965271;26.9380149841309;20.0697059631348;18.9433002471924;26.8654346466064;20.0201911926269;19.1975994110107;26.8781433105469;20.0050811767578;19.4673004150391;26.9326782226562;20.0155792236328;19.729528427124;26.9507598876953;20.0110721588135…
EMBR_121_1.am;9.82233619689941;12.8379917144775;7.54141426086426;9.72952651977539;13.1126556396484;7.63645839691162;9.61878204345703;13.3551244735718;7.77341556549072;9.47015762329102;13.5800437927246;7.91358518600464;9.30960464477539;13.7666749954224;8.08824634552002;9.14069366455078;13.9509000778198;8.26082134246826;8.99934577941895;14.1470050811768;8.44450759887695;8.84408378601074;14.33444786…
EMBR_136_1.am;22.3160972595215;12.4918880462647;10.7116031646728;22.5828590393066;12.4737138748169;10.6649703979492;22.8200740814209;12.4372243881226;10.5318908691406;23.0789299011231;12.378212928772;10.4600429534912;23.3479614257812;12.4142112731934;10.394229888916;23.6019592285156;12.4126262664795;10.2839193344116;23.8615398406982;12.3825302124023;10.1943635940552;24.11643409729;12.472361564636…
EMBR_179_1.am;15.5757417678833;13.5135002136231;6.78735971450806;15.4702348709106;13.2815837860107;6.90172576904297;15.3718585968018;13.0441999435425;6.99016618728638;15.3105707168579;12.7910003662109;7.05763387680054;15.2970552444458;12.517900466919;7.02001428604126;15.2802000045776;12.2403001785278;7.00435018539429;15.1928844451904;11.9883041381836;7.05396795272827;15.088565826416;11.7324256896…
EMBR_205_1.am;15.0295562744141;8.43432235717773;5.87413787841797;14.9423837661743;8.22002506256104;5.94375801086426;14.8704605102539;7.99705410003662;5.92460012435913;14.8161239624023;7.77088117599487;5.87546730041504;14.7688331604004;7.55356597900391;5.841139793396;14.7042732238769;7.31383228302002;5.84440135955811;14.6420946121216;7.08564519882202;5.86108303070068;14.5396337509155;6.89405536651…
EMBR_212_1.am;9.10929393768311;11.3867216110229;9.83098125457764;9.03585052490234;11.6073999404907;9.88546180725098;8.93451881408691;11.8155002593994;9.9008264541626;8.81411552429199;12.0191669464111;9.92865371704102;8.66116809844971;12.1966953277588;9.94449043273926;8.51340198516846;12.3837003707886;9.95888710021973;8.38922214508057;12.5797996520996;9.97895050048828;8.29346466064453;12.778663635…
EMBR_281_1.am;107.521827697754;30.0970668792725;99.501838684082;107.727638244629;29.9218254089356;99.5056304931641;107.883674621582;29.6973819732666;99.5276107788086;108.05899810791;29.5024681091309;99.5407867431641;108.236999511719;29.3223686218262;99.4643173217773;108.408996582031;29.1507129669189;99.3539123535156;108.59912109375;28.9602355957031;99.2903747558594;108.785171508789;28.77372360229…
EMBR_383_1.am;-19.8422622680664;24.0220489501953;25.951623916626;-19.8822689056396;24.1877937316894;26.0886116027832;-19.9871311187744;24.3577003479004;26.1866149902344;-20.116325378418;24.5100002288818;26.2785778045654;-20.2285041809082;24.6592998504639;26.3796577453613;-20.3157119750977;24.8353996276856;26.4928016662598;-20.3552436828613;25.0159320831299;26.6167526245117;-20.3650283813477;25.16…
EMBR_384_1.am;17.9840927124023;12.2844648361206;11.7068691253662;18.2534046173096;12.3058958053589;11.700138092041;18.5114479064941;12.3681316375732;11.7881202697754;18.7773628234863;12.3299112319946;11.8206338882446;19.0520858764648;12.2643966674805;11.8244895935059;19.3029003143311;12.2175254821777;11.7444887161255;19.5713958740234;12.18821144104;11.6801776885986;19.8400001525879;12.18270587921…
EMBR_473_1.am;6.55373954772949;9.42693710327148;10.1261644363403;6.46073913574219;9.57729244232178;10.3393478393555;6.3212890625;9.73469352722168;10.5135288238525;6.17459058761597;9.88436508178711;10.6925811767578;6.03292083740234;10.0421495437622;10.8640222549438;5.88885498046875;10.2190999984741;11.0121908187866;5.74603128433228;10.3784999847412;11.1828365325928;5.62779569625854;10.537099838256…
EMBR_479_1.am;11.7737426757812;10.0291719436646;10.0307397842407;11.9473857879639;10.2862234115601;9.9550256729126;12.1509609222412;10.5152997970581;9.94179916381836;12.3714008331299;10.7410554885864;9.87892532348633;12.5852632522583;10.9554996490478;9.84173488616943;12.8107528686523;11.1846971511841;9.82497310638428;13.0196533203125;11.4068002700806;9.80962467193604;13.1926622390747;11.651000022…
KB_6067_1.am;11.600564956665;-6.61230373382568;8.9431209564209;11.5283012390137;-6.46481418609619;8.70240020751953;11.5089054107666;-6.34153604507446;8.44812965393066;11.4949903488159;-6.23200511932373;8.1852970123291;11.4737930297852;-6.14337158203125;7.91110992431641;11.4539299011231;-6.03608465194702;7.64298009872437;11.4122591018677;-5.95153570175171;7.3744101524353;11.334906578064;-5.8786740…
KW_10840_1.am;18.3801593780518;33.1708106994629;29.2099800109863;18.3931388854981;33.3374862670898;29.3766326904297;18.4244117736816;33.5032157897949;29.5437202453613;18.4344711303711;33.6864967346191;29.6900596618652;18.4547996520996;33.8935012817383;29.8011436462402;18.4887542724609;34.1096649169922;29.8647136688232;18.5078887939453;34.3354415893555;29.9338798522949;18.5514965057373;34.55015945…
KW_9600_1.am;20.4199981689453;19.0299072265625;18.9988422393799;20.4995994567871;19.2083015441894;18.8808555603027;20.5154991149902;19.3688564300537;18.7707233428955;20.5844993591309;19.5468654632568;18.6502342224121;20.6432018280029;19.7321662902832;18.5381317138672;20.7398910522461;19.9159393310547;18.4450492858887;20.7824420928955;20.097110748291;18.3254776000977;20.8824996948242;20.2721996307…
KW_9700_1.am;27.0506534576416;20.5352668762207;18.2507934570312;26.9794006347656;20.6018009185791;18.5032215118408;26.9567565917969;20.6245002746582;18.7697620391846;26.9578990936279;20.6219997406006;19.0359001159668;26.9938831329346;20.5429992675781;19.2909469604492;27.0314102172852;20.4615993499756;19.5500869750977;27.0841789245606;20.407600402832;19.8090515136719;27.1631050109863;20.3539905548…
KW_9900_1.am;19.3588638305664;18.4771709442139;34.0452270507812;19.6107807159424;18.4518127441406;34.1470375061035;19.8589248657227;18.4126071929932;34.2566795349121;20.105899810791;18.38232421875;34.3585510253906;20.3775444030762;18.3603076934814;34.4133224487305;20.6457977294922;18.3460960388184;34.4525146484375;20.911735534668;18.3571357727051;34.5042572021484;21.1664009094238;18.3702621459961…
MLD_31_1.am;14.0426635742188;15.0982189178467;21.6202049255371;13.892936706543;15.3089838027954;21.6166191101074;13.7447357177734;15.5123777389526;21.6486473083496;13.5805997848511;15.7105541229248;21.6656799316406;13.4209003448486;15.8994131088257;21.7303104400635;13.301399230957;16.1061763763428;21.8048439025879;13.207067489624;16.3450679779053;21.8280754089356;13.1604452133179;16.5948982238769…
SK_83_1.am;27.2129001617432;-47.1279373168945;7.65775871276855;27.0180816650391;-46.9651985168457;7.56172561645508;26.7983512878418;-46.8354415893555;7.48409986495972;26.5704746246338;-46.7215995788574;7.38834524154663;26.334997177124;-46.6539993286133;7.28496742248535;26.0915279388428;-46.6003494262695;7.18001461029053;25.848840713501;-46.5266952514648;7.08039379119873;25.6126003265381;-46.40409…
SK_847_1.am;8.30014991760254;7.87018537521362;7.46607875823975;8.10096740722656;7.84333324432373;7.64741563796997;7.87486982345581;7.80360984802246;7.7980899810791;7.6326699256897;7.77185440063477;7.91641330718994;7.41986417770386;7.70973110198975;8.08096885681152;7.2160701751709;7.6287784576416;8.24803638458252;6.99459981918335;7.61525630950928;8.4151496887207;6.80709934234619;7.55475854873657;8…
SK_879_1.am;6.91489124298096;11.4848289489746;4.70186805725098;6.87975645065308;11.7567310333252;4.56989765167236;6.80457973480225;12.017725944519;4.45674800872803;6.71461057662964;12.259599685669;4.29690647125244;6.6640157699585;12.5201997756958;4.16116046905518;6.63280010223389;12.7943000793457;4.04728126525879;6.61875581741333;13.0651998519897;3.9243757724762;6.64614677429199;13.3490123748779;…
SKW_18_1.am;7.48194599151611;5.32564449310303;5.1849045753479;7.57514238357544;5.09878015518188;5.07251787185669;7.6369686126709;4.88752746582031;4.92428016662598;7.67334985733032;4.67216014862061;4.7788200378418;7.70696544647217;4.47282886505127;4.61242532730103;7.70887136459351;4.27783012390137;4.4240083694458;7.70264959335327;4.05787086486816;4.27918577194214;7.68465805053711;3.82117557525635;…
STS_19_1.am;49.4657897949219;-75.1124267578125;7.24740648269653;49.6929931640625;-75.1922149658203;7.14751148223877;49.8978958129883;-75.3128356933594;7.04114723205566;50.1084823608398;-75.3996353149414;6.91479015350342;50.3316078186035;-75.4620666503906;6.80431222915649;50.5041198730469;-75.6164474487305;6.6864595413208;50.6662139892578;-75.7796173095703;6.56055593490601;50.855110168457;-75.9231…
STS_5_1.am;80.7996597290039;25.8465137481689;14.4921941757202;81.0102005004883;25.7845363616943;14.6244430541992;81.228271484375;25.7324447631836;14.7402086257935;81.4845504760742;25.7460136413574;14.7697248458862;81.7311401367188;25.79248046875;14.7596397399902;81.9842987060547;25.8047065734863;14.7408761978149;82.2348480224609;25.8487739562988;14.7730951309204;82.4831848144531;25.8856925964356;…
STW_255_1.am;20.6312217712402;31.7137680053711;22.3056831359863;20.7311363220215;31.4823989868164;22.1672992706299;20.8196601867676;31.2708339691162;21.991979598999;20.9220638275146;31.0314521789551;21.871452331543;21.0575256347656;30.7973709106445;21.7978992462158;21.0953826904297;30.5464019775391;21.6629009246826;21.1677856445312;30.2851600646973;21.5521659851074;21.2510719299316;30.03319358825…
STW_329_1.am;19.9200248718262;35.0725555419922;18.2548980712891;19.8386726379394;34.8578643798828;18.1117343902588;19.7419090270996;34.6512718200684;17.9720230102539;19.635368347168;34.4186553955078;17.8812999725342;19.519229888916;34.2062835693359;17.7593994140625;19.4361534118652;33.9707908630371;17.668420791626;19.3386249542236;33.7234878540039;17.6128005981445;19.2667617797852;33.465141296386…
STW_498_1.am;13.2019472122192;17.9097328186035;20.645076751709;13.1480731964111;17.8793411254883;20.3644313812256;13.0489406585693;17.8151473999023;20.1076126098633;12.9009380340576;17.7501201629639;19.8735656738281;12.7528629302978;17.7129173278809;19.6328392028809;12.6450777053833;17.6630134582519;19.3694839477539;12.594425201416;17.6401977539062;19.0930519104004;12.5676574707031;17.59955978393…
STW_504_1.am;30.8955535888672;20.193941116333;41.0045471191406;31.0102500915527;20.2340316772461;40.7797317504883;31.1127204895019;20.3242530822754;40.5584487915039;31.2926616668701;20.3649730682373;40.3734550476074;31.5033683776856;20.3953266143799;40.2151947021484;31.7202644348144;20.3607521057129;40.0831069946289;31.9656600952148;20.3461608886719;39.9823226928711;32.2106437683105;20.3433609008…
StW_573_1.am;68.3677520751953;121.85587310791;75.8304901123047;68.2260055541992;122.090675354004;75.7545318603516;68.0604858398438;122.277587890625;75.6212539672852;67.8992004394531;122.476997375488;75.5223007202148;67.7983551025391;122.714042663574;75.4572219848633;67.6906967163086;122.952003479004;75.382698059082;67.6649627685547;123.230781555176;75.3550872802734;67.4884033203125;123.3893127441…
StW_578_1.am;25.5543479919434;19.4462738037109;35.8493690490723;25.5208168029785;19.5394878387451;36.0761871337891;25.5023384094238;19.6560935974121;36.2910003662109;25.442512512207;19.7991981506348;36.4859008789062;25.350076675415;19.9650344848633;36.6404991149902;25.2706813812256;20.1416473388672;36.7927207946777;25.2113990783691;20.3437995910644;36.9185981750488;25.1830749511719;20.54906845092…
StW_98_1.am;5.56266260147095;10.4881610870361;6.23800373077393;5.39741516113281;10.2465000152588;6.20760631561279;5.18278789520264;10.0406999588013;6.18562507629395;4.93854999542236;9.89343357086182;6.12786626815796;4.69687986373901;9.7566499710083;6.04201984405518;4.4715051651001;9.58661842346191;5.94747018814087;4.25766897201538;9.4123477935791;5.86173248291016;4.07011699676514;9.19523239135742…
Taung_1.am;78.0390243530273;29.7421073913574;81.8530883789062;78.2922973632812;29.852165222168;81.9086532592773;78.5408935546875;29.9574851989746;81.9782485961914;78.7892990112305;30.0577945709229;82.0606994628906;79.0488967895508;30.1744918823242;82.090087890625;79.2925720214844;30.2882957458496;82.1605834960938;79.5221862792969;30.3627090454102;82.2892990112305;79.6852035522461;30.4206047058106…
StW_53_1.am;14.3201265335083;29.7594757080078;5.80910873413086;14.4799175262451;30.0379447937012;5.81677770614624;14.648118019104;30.3103008270264;5.81612682342529;14.8289575576782;30.578104019165;5.78954410552979;15.0376605987549;30.8132476806641;5.76573276519775;15.1421365737915;31.112886428833;5.79113101959229;15.1818084716797;31.4216003417969;5.83881092071533;15.1997632980347;31.7332000732422…
StW_151_1.am;25.974006652832;8.19344615936279;26.5703754425049;25.9849472045898;8.29553413391113;26.3103008270264;26.0222492218018;8.36074066162109;26.043399810791;26.1025714874268;8.41443347930908;25.7805976867676;26.1965751647949;8.46901988983154;25.5259017944336;26.2761001586914;8.53596973419189;25.2677993774414;26.3516902923584;8.58120250701904;25.0023651123047;26.4228763580322;8.613126754760…
