# Supplementary material for: New fossils from Kromdraai and Drimolen, South Africa, and their distinctiveness among Paranthropus robustus
Source: Sci Rep. 2022 Aug 17;12:13956. doi: 10.1038/s41598-022-18223-7 (PMC9385619; doi:10.1038/s41598-022-18223-7)
Supplement: Supplementary file 1 — Supplementary Information 1. [file 41598_2022_18223_MOESM1_ESM.zip › Data_S5.csv]

DNH_34_1.am	11.4803829193115	-6.11877679824829	9.16683959960938	11.3587379455566	-5.08966588973999	7.75334167480469	10.6336250305176	-4.76797008514404	6.19178485870361	9.17910575866699	-4.98189687728882	5.37611293792725	7.90863990783691	-6.18480014801025	5.1313419342041	7.37042474746704	-7.78862333297729	5.57444143295288	7.40002870559692	-9.01574993133545	6.80719137191772	7.88659715652466	-9.11626625061035	8.5027551651001	8.80698585510254	-8.83013725280762	9.98215389251709	7.1684718132019	-8.87304306030273	10.5328712463379	6.09110689163208	-8.5907506942749	9.42051315307617	5.44799423217773	-8.85936737060547	7.93356990814209	5.50784873962402	-9.33355522155762	6.38844013214111	6.31654357910156	-9.88453674316406	5.07449817657471	7.52924633026123	-10.8695421218872	4.76520013809204	8.69349956512451	-11.6916189193726	5.4907398223877	9.44131469726562
DNH_60_1.am	26.6957664489746	20.4022483825684	18.9419651031494	26.5246658325195	19.8834991455078	20.3997478485107	26.1239318847656	20.4024486541748	21.774206161499	25.4198703765869	21.6208992004394	22.372896194458	25.079345703125	23.1169128417969	22.1992092132568	25.1521072387695	24.3827781677246	21.3279228210449	25.4419727325439	24.5734882354736	19.8284912109375	25.2666244506836	24.1279449462891	18.3542900085449	25.6026115417481	23.1556148529053	17.2113800048828	23.469970703125	23.8017711639404	16.7258720397949	22.882942199707	24.4349918365479	18.0053997039795	22.6855392456055	25.3690795898438	19.1609001159668	23.4483394622803	26.2066154479981	20.1687450408936	24.8399448394775	26.6990833282471	20.6965465545654	26.2837181091309	27.1627655029297	20.4919567108154	27.3636589050293	27.1660480499268	19.3997001647949	27.7234153747559
DNH_22_1.am	26.8926963806152	20.0130939483643	18.1295394897461	26.9385395050049	20.0136184692383	19.7692394256592	26.831974029541	20.5907173156738	21.2918014526367	26.0620403289795	21.7188262939453	22.1487007141113	25.4838008880615	23.2131004333496	21.8239994049072	25.1557121276856	24.2577972412109	20.6864376068115	25.1421737670898	24.2389373779297	19.0101661682129	24.8367023468018	23.7426872253418	17.4747314453125	25.3784523010254	23.0942478179932	16.1274929046631	23.3311424255371	23.1861305236816	16.146915435791	22.4385471343994	23.8775901794434	17.2433967590332	22.4249401092529	24.9224128723144	18.4578990936279	22.9639854431152	25.9718551635742	19.5715751647949	24.2099456787109	26.6995964050293	20.2890911102295	25.7015571594238	27.143123626709	20.0876007080078	26.9545516967773	27.0181198120117	19.1335983276367	27.7815399169922
EMBR_121_1.am	9.82233619689941	12.8379917144775	7.54141426086426	8.981369972229	14.1746997833252	8.4713077545166	8.31234931945801	15.2769002914429	9.62194633483887	8.95227909088135	16.0374851226807	11.1402835845947	10.0561351776123	15.7370471954346	12.5257120132446	11.0808601379394	14.4040002822876	13.1789302825928	11.7572994232178	12.868800163269	12.5369606018066	12.5036430358887	11.7799167633057	11.2334003448486	12.4197759628296	11.0692768096924	9.64614677429199	14.6732892990112	11.3692951202393	10.4119520187378	15.0777606964111	12.7474861145019	11.6301755905151	14.6127004623413	13.5829000473022	13.2878999710083	13.5882005691528	14.046199798584	14.841100692749	11.9135971069336	13.7896995544434	15.6156883239746	10.5926446914673	12.4834394454956	15.5557985305786	9.79791927337646	10.9405822753906	14.9109802246094	10.1489305496216
EMBR_136_1.am	22.3160972595215	12.4918880462647	10.7116031646728	23.8982677459717	12.3872928619385	10.1800289154053	24.8982791900635	12.3397827148438	9.01594161987305	25.3243999481201	12.1496591567993	7.4625186920166	24.7451667785644	11.6649885177612	6.01680660247803	23.5095138549805	10.976640701294	5.13124513626099	21.8833999633789	10.8385982513428	5.22884845733643	20.4986991882324	10.9475440979004	6.16352081298828	19.2978363037109	11.397931098938	7.26100444793701	18.2760734558106	13.0819501876831	5.8803563117981	19.3241195678711	13.4080657958984	4.19836235046387	20.6543502807617	12.5962362289429	2.83775568008423	22.0030479431152	11.5295963287353	1.70257115364075	23.1717987060547	9.89701747894287	1.66261518001556	22.8818778991699	8.23246765136719	2.72518348693848	21.6674690246582	7.28406476974487	4.01298713684082	20.0939559936523
EMBR_179_1.am	15.5757417678833	13.5135002136231	6.78735971450806	15.1667861938477	11.9500408172607	7.06738901138306	14.3327236175537	10.8674211502075	7.9173436164856	13.3763790130615	10.5390625	9.19987869262695	12.9767618179321	11.0867004394531	10.7156076431274	13.2006664276123	12.488974571228	11.5757522583008	13.8376588821411	13.9872856140137	11.5198659896851	14.2833709716797	15.3611001968384	10.7151355743408	14.6762733459473	16.4569969177246	9.53097152709961	12.7916564941406	17.5335464477539	9.70090484619141	11.44908618927	16.7465991973877	10.8063907623291	10.9685211181641	15.6061782836914	12.316972732544	10.8508071899414	14.1499996185303	13.5913238525391	11.7575979232788	12.9139003753662	14.7400827407837	13.5901002883911	12.8772001266479	15.1688776016235	15.2417297363281	13.7443866729736	14.7994794845581	16.2782344818115
EMBR_205_1.am	15.0295562744141	8.43432235717773	5.87413787841797	14.6326246261597	7.06580257415771	5.86870002746582	13.9440774917603	6.07582521438599	6.67351007461548	13.1635713577271	5.6915979385376	7.81402683258057	13.0802335739136	6.0763988494873	9.21430015563965	13.3115711212158	7.04183387756348	10.1508340835571	13.8464040756226	8.3821907043457	10.1499996185303	14.4061870574951	9.66845321655273	9.73970603942871	14.5288553237915	10.7745113372803	8.80952072143555	12.5594863891602	12.1205997467041	10.0060081481934	11.2942600250244	10.9426612854004	10.7063999176025	10.8497486114502	9.45039463043213	11.8701000213623	10.8762283325195	8.2264232635498	13.3763999938965	12.1314239501953	7.04908084869385	14.2214002609253	13.9982652664185	6.58611392974854	14.2062997817993	15.7698698043823	7.16527366638184	13.6765794754028	16.7716693878174
EMBR_212_1.am	9.10929393768311	11.3867216110229	9.83098125457764	8.37303066253662	12.6034002304077	9.98677635192871	8.08815097808838	13.71116065979	10.8316297531128	8.19128894805908	14.253963470459	12.1254329681397	8.56043148040771	13.9423761367798	13.4575719833374	9.17770290374756	12.9749002456665	14.2190456390381	9.8089427947998	11.7016000747681	14.0383930206299	10.421220779419	10.5138940811157	13.5294885635376	10.9298496246338	9.53523635864258	12.6047401428223	12.6998977661133	9.54755306243896	13.6450510025024	12.9414939880371	10.3509998321533	14.9011564254761	12.2373542785644	11.0537996292114	16.0788631439209	11.1224040985107	11.5578470230103	16.8417873382568	9.62716197967529	11.5811004638672	17.0815525054932	8.30129051208496	10.8454866409302	17.022647857666	7.88877296447754	9.56807041168213	16.4066715240479	8.42023277282715
EMBR_281_1.am	107.521827697754	30.0970668792725	99.501838684082	108.622779846191	28.9361591339111	99.2839584350586	109.776489257812	28.0122051239014	98.6516723632812	110.55842590332	28.0921058654785	97.2712097167969	110.717376708984	28.494234085083	95.7336578369141	110.033996582031	29.4379806518555	94.6311340332031	108.686309814453	30.2680530548096	94.4241333007812	107.378089904785	31.1073303222656	94.9014358520508	106.449234008789	32.1566619873047	95.766716003418	107.461769104004	34.2552642822266	95.1650238037109	109.04093170166	34.2324066162109	93.9189300537109	110.127334594727	32.9118995666504	92.7010116577148	111.095001220703	31.455265045166	91.5574798583984	110.830001831055	29.447265625	91.2052764892578	109.331001281738	28.0552883148193	91.1720275878906	107.358215332031	27.9981250762939	91.7045516967773	105.606918334961
EMBR_383_1.am	-19.8422622680664	24.0220489501953	25.951623916626	-20.3567161560059	25.0342998504639	26.6346778869629	-20.2223434448242	25.9041004180908	27.5935649871826	-19.519926071167	26.2709999084473	28.6226806640625	-18.558895111084	25.9592895507812	29.4904651641846	-17.5511817932129	25.2677211761475	29.6547870635986	-16.8990306854248	24.3390998840332	28.9668788909912	-16.4558506011963	23.3439865112305	28.1802673339844	-16.4731025695801	22.5704135894775	27.0893898010254	-14.5692481994629	23.0614509582519	26.8407192230225	-13.9969425201416	24.1555004119873	27.9622173309326	-14.1038150787353	24.8686008453369	29.4593544006348	-14.423957824707	25.3609943389893	31.0077533721924	-15.3585472106934	25.2528495788574	32.244270324707	-16.3954830169678	24.0462532043457	32.5743942260742	-17.0162792205811	22.5975608825684	32.1809463500977	-17.0261993408203
EMBR_384_1.am	17.9840927124023	12.2844648361206	11.7068691253662	19.6009006500244	12.187578201294	11.6788263320923	21.0352993011475	12.2952995300293	10.9625034332275	21.5687294006348	12.2998714447022	9.43437194824219	21.4099006652832	11.8395366668701	7.91436195373535	20.2692565917969	11.318808555603	6.83646821975708	18.6933708190918	10.9853849411011	6.63580322265625	17.12619972229	11.0931367874146	7.2212233543396	15.7713165283203	11.5545701980591	8.09632396697998	14.8452873229981	13.5345897674561	6.76963424682617	15.9646997451782	13.9665832519531	5.41811084747315	17.3791007995606	13.4347457885742	4.37963247299194	18.6798992156982	12.576621055603	3.44693231582642	19.5135993957519	10.9868745803833	3.47343254089356	19.5356636047363	9.32919502258301	4.11577177047729	18.4733734130859	8.27346038818359	5.1348237991333	16.9162559509277
EMBR_473_1.am	6.55373954772949	9.42693710327148	10.1261644363403	5.72609615325928	10.3991003036499	11.2090044021606	5.61715888977051	10.9665517807007	12.683479309082	6.31729698181152	11.0396003723144	14.1800413131714	7.28276443481445	10.1852712631226	15.1924724578857	8.31715393066406	8.99197959899902	15.4818572998047	8.92987251281738	7.77929401397705	14.5687961578369	9.35766983032227	6.95955514907837	13.1762351989746	9.73792171478271	6.62834119796753	11.5966463088989	12.0722188949585	6.9726505279541	11.6027450561523	12.8535537719727	7.46628999710083	13.2396039962769	12.5136184692383	7.54361248016357	15.1741523742676	11.5973205566406	7.64974021911621	16.8889389038086	10.1357069015503	6.9840292930603	17.9014511108398	8.70465469360352	5.70182991027832	17.9442481994629	7.93358039855957	4.34596014022827	16.9055900573731	8.18136024475098
EMBR_479_1.am	11.7737426757812	10.0291719436646	10.0307397842407	13.0417490005493	11.4338998794556	9.79976749420166	13.536922454834	12.8331146240234	8.75057220458984	13.4141845703125	13.9545059204102	7.25454330444336	13.0466747283936	13.8234252929688	5.40684747695923	12.2940044403076	12.6574001312256	4.17942094802857	11.460916519165	10.9466075897217	4.06369543075562	10.3588085174561	9.62943840026855	4.90766620635986	9.41741180419922	8.58492946624756	6.17656517028809	7.19304466247559	9.63717460632324	5.364333152771	7.54891490936279	11.3752517700195	4.32604074478149	8.6500129699707	12.4822597503662	2.83258247375488	10.0749864578247	12.9327001571655	1.35374927520752	12.1832447052002	12.7905998229981	0.991966724395752	13.4882717132568	11.1093997955322	0.957200407981873	13.6689586639404	9.12987041473389	1.6947603225708	12.8465785980225
KB_6067_1.am	11.600564956665	-6.61230373382568	8.9431209564209	11.4048080444336	-5.94263219833374	7.3438777923584	10.4937219619751	-5.83560562133789	5.8857569694519	9.13979339599609	-6.1157112121582	4.81695985794067	7.98412990570068	-7.30547571182251	4.4242901802063	7.37127113342285	-8.58674621582031	5.25529003143311	7.22444581985474	-9.25145530700684	6.83236980438232	7.70177221298218	-9.18878078460693	8.50179004669189	8.5013427734375	-8.63452434539795	9.94682693481445	7.20895433425903	-8.36337471008301	10.1239109039307	6.20131206512451	-8.0808801651001	9.05191993713379	5.73686790466309	-8.40367031097412	7.57333040237427	5.82193517684937	-8.97412586212158	6.11421346664429	6.50499439239502	-9.85237884521484	5.01891994476318	7.6135687828064	-10.910252571106	4.76213884353638	8.7293119430542	-11.6085548400879	5.64853572845459	9.49385261535645
KW_10840_1.am	18.3801593780518	33.1708106994629	29.2099800109863	18.5145683288574	34.3597984313965	29.941837310791	18.7915668487549	35.2970008850098	30.9061279296875	19.1745052337646	35.253101348877	32.2608642578125	19.0879783630371	34.1995010375977	33.2129020690918	19.04443359375	32.9953994750977	33.977466583252	18.9672431945801	31.642599105835	33.5970230102539	18.8153095245361	30.6195068359375	32.5830879211426	18.6396369934082	30.0567054748535	31.2852649688721	20.5990390777588	29.1264476776123	31.4932632446289	21.2256240844727	29.5878982543945	32.4614753723145	21.0154762268066	30.0379467010498	33.6482200622559	20.4188785552979	30.4936008453369	34.6206703186035	19.3156032562256	30.8932952880859	35.1288757324219	18.0782699584961	30.8915195465088	35.4647598266602	16.9515991210938	30.4197082519531	35.1223640441895	16.3367500305176
KW_9600_1.am	20.4199981689453	19.0299072265625	18.9988422393799	20.7957000732422	20.1190319061279	18.3131084442139	20.7996997833252	21.0733261108398	17.439582824707	20.0480003356934	21.963737487793	16.7144145965576	18.9909000396729	21.7700576782227	15.9510841369629	17.8957996368408	20.97825050354	15.7795915603638	17.1923007965088	20.13844871521	16.4988098144531	16.6356620788574	19.3368186950684	17.4499015808106	16.8198947906494	18.7443027496338	18.6819458007812	15.3722152709961	19.6539363861084	18.9615955352783	15.2871437072754	20.7290096282959	18.3015804290771	15.2465343475342	21.274600982666	17.0640087127686	15.5473251342773	21.3201007843018	15.7622375488281	16.1557559967041	20.6144008636475	14.785174369812	16.4438095092773	19.5453281402588	14.1206493377686	16.6344585418701	18.2669105529785	13.9991521835327	16.6436939239502
KW_9700_1.am	27.0506534576416	20.5352668762207	18.2507934570312	27.0934715270996	20.3988990783691	19.841911315918	27.1403293609619	20.7444000244141	21.3652725219727	26.0447807312012	21.6070709228516	22.0884380340576	25.1590709686279	22.8855991363525	21.9593696594238	24.9606285095215	24.264799118042	21.1590690612793	24.8210220336914	24.7849044799805	19.6480693817139	24.8122005462646	24.426700592041	18.1082992553711	25.2248115539551	23.5625228881836	16.7941608428955	23.2401275634766	23.9318771362305	16.2694435119629	22.5249900817871	24.2847995758057	17.5583915710449	22.3977527618408	25.0497417449951	18.8246479034424	23.0459671020508	25.9006385803223	19.9118423461914	24.3337669372559	26.4799995422363	20.4820327758789	25.6909294128418	27.1048011779785	20.1713027954102	26.7255554199219	27.2532291412354	19.0955753326416	27.119197845459
KW_9900_1.am	19.3588638305664	18.4771709442139	34.0452270507812	20.9453029632568	18.3609390258789	34.51171875	21.9620475769043	18.4360504150391	35.6577758789062	22.1121006011963	18.0761814117432	37.1224212646484	21.4953002929688	18.460657119751	38.3992195129395	20.2086353302002	19.1831588745117	39.0110015869141	18.6266994476318	19.5516567230225	38.7780113220215	17.4298858642578	18.932804107666	37.8612899780273	16.8918304443359	18.8458633422852	36.2981185913086	15.9086275100708	17.6248664855957	37.5873489379883	16.5699996948242	17.5608005523682	38.7605018615723	17.2010002136231	18.1011657714844	39.8745498657227	17.9242553710938	19.0514526367188	40.571605682373	18.6782760620117	20.1841869354248	40.3044853210449	18.9864997863769	21.4306716918945	39.8779258728027	18.3852996826172	22.2820148468018	38.9749641418457	17.5494003295898
MLD_31_1.am	14.0426635742188	15.0982189178467	21.6202049255371	13.1978998184204	16.3765277862549	21.8323364257812	13.1233758926392	17.877082824707	21.5755367279053	13.4534358978272	19.2811393737793	21.0909976959229	14.7563724517822	19.7884521484375	20.5365295410156	16.1666393280029	19.6512832641602	20.1162872314453	17.1832008361816	18.619255065918	20.1154460906982	17.2544002532959	17.0962600708008	19.9492321014404	16.9343299865723	15.5775861740112	19.8692646026611	17.2531776428223	15.6724300384522	17.4689426422119	17.3613319396973	17.0888214111328	17.1926155090332	17.4118995666504	18.5750007629394	17.1650009155273	17.8199005126953	19.7483253479004	17.9077758789062	18.37619972229	20.3007793426514	19.1697902679443	18.9097003936768	20.1141395568848	20.5116996765137	19.4230003356934	19.1748008728027	21.4305000305176	19.7929000854492
SK_83_1.am	27.2129001617432	-47.1279373168945	7.65775871276855	25.8150329589844	-46.5172996520996	7.07100582122803	24.6287708282471	-45.4164161682129	6.84778594970703	24.3428173065186	-43.9351043701172	7.22649955749512	24.7149543762207	-42.812801361084	8.28974723815918	25.6353034973144	-42.4687652587891	9.49446868896484	26.7343006134033	-43.2519989013672	10.3354997634888	28.1279335021973	-44.1352005004883	10.3932838439941	29.3595428466797	-45.2209701538086	10.3528776168823	30.4700183868408	-43.249828338623	9.50141906738281	29.8207263946533	-41.7867965698242	9.52939987182617	28.6272163391113	-40.6598014831543	9.7458553314209	27.0652313232422	-40.3451995849609	10.1100482940674	25.9008483886719	-40.9408569335938	11.0214920043945	25.3840408325195	-42.0803985595703	12.0673160552978	25.8488349914551	-43.3369636535645	12.9042015075684	26.8757953643799
SK_847_1.am	8.30014991760254	7.87018537521362	7.46607875823975	6.96732330322266	7.60999488830566	8.43614387512207	6.07376956939697	7.62419748306274	9.79822444915771	6.22227191925049	8.13434982299805	11.3733005523682	7.23741006851196	8.44800472259521	12.6224584579468	8.82940483093262	8.63337516784668	12.8905153274536	10.2912702560425	8.9675464630127	12.2394876480103	11.2700004577637	9.5809907913208	11.0377321243286	11.626350402832	9.45392322540283	9.4008846282959	11.8256587982178	11.2833824157715	9.36617374420166	11.2692623138428	12.2856302261353	10.7627000808716	10.9054269790649	12.2786045074463	12.5684223175049	10.4448289871216	11.7448749542236	14.2671661376953	10.1841688156128	10.32155418396	15.3948669433594	10.5780506134033	8.60006427764893	15.4167995452881	11.3571662902832	7.21406936645508	14.6159000396728	12.3894605636597
SK_879_1.am	6.91489124298096	11.4848289489746	4.70186805725098	6.6225175857544	13.1026000976562	3.90943503379822	7.41845369338989	14.4991588592529	3.12886428833008	8.8293981552124	15.3597278594971	2.46313452720642	10.4929475784302	15.5845003128052	2.76901006698608	11.767032623291	14.617654800415	3.62532663345337	12.1758098602295	12.9470224380493	4.16081428527832	11.8073778152466	11.2403240203857	4.65448760986328	10.8993873596191	9.74399185180664	5.04942560195923	11.7277317047119	9.16671848297119	4.53754758834839	12.7585725784302	9.94210529327393	3.59494733810425	13.5327491760254	11.3184700012207	3.15788698196411	13.8001022338867	12.8652572631836	3.52355599403381	13.5939455032349	14.2599143981934	4.30992698669434	13.2309684753418	14.7898921966553	5.65578365325928	12.9506864547729	14.2071599960327	7.12047863006592	12.4458923339844
SKW_18_1.am	7.48194599151611	5.32564449310303	5.1849045753479	7.70237922668457	4.03269290924072	4.26310062408447	7.20231819152832	2.6782660484314	3.56448841094971	6.17300701141357	1.67881488800049	3.03277230262756	4.74187088012695	1.25451624393463	3.57490992546081	3.53703570365906	1.78205609321594	4.43313980102539	3.21645450592041	3.08095264434814	5.2953929901123	3.51145577430725	4.55646896362305	5.89394474029541	4.15084648132324	6.02686214447021	6.09197378158569	2.87295937538147	6.75607824325562	5.45455646514893	2.13696002960205	5.62849235534668	4.88348197937012	1.47125005722046	4.3654088973999	4.59388256072998	1.19946002960205	2.95009040832519	4.8372106552124	1.55040001869202	1.71239018440247	5.55207300186157	2.15371751785278	1.22696805000305	6.75122261047363	2.5935218334198	1.57042193412781	8.09070682525635	3.05870008468628
STS_19_1.am	49.4657897949219	-75.1124267578125	7.24740648269653	50.6868667602539	-75.7965927124023	6.54800510406494	51.9830932617188	-76.0693511962891	5.83902359008789	53.3514633178711	-75.4746322631836	5.42217350006104	54.1938133239746	-74.2664642333984	4.89637804031372	54.1146507263184	-72.7293853759766	4.86198711395264	53.1620597839355	-71.6395874023438	5.41995000839233	51.8781051635742	-71.3093566894531	6.28344774246216	50.6699829101562	-71.5288238525391	7.26816511154175	51.9416809082031	-70.5693206787109	8.11446666717529	53.2542991638184	-70.2375564575195	7.68345928192139	54.2907257080078	-70.1082534790039	6.72838973999023	54.8699989318848	-70.1693572998047	5.4462423324585	54.6684494018555	-70.4121398925781	4.0824728012085	53.7358093261719	-70.5737762451172	3.03200793266296	52.3317985534668	-70.5586700439453	2.91522026062012	51.0909004211426
STS_5_1.am	80.7996597290039	25.8465137481689	14.4921941757202	82.2640228271484	25.8553104400635	14.78053855896	83.5176010131836	25.5715961456299	15.5803470611572	83.9929962158203	24.7445983886719	16.7748355865479	83.7377014160156	24.2052688598633	18.1445465087891	82.5864105224609	23.7238235473633	19.0582828521729	81.0670013427734	23.6434707641602	19.0031604766846	79.7836990356445	23.7832641601562	18.2123031616211	78.9831390380859	23.7971153259277	16.8943786621094	78.6957397460938	21.9740943908691	17.4776592254639	79.5238342285156	21.3826103210449	18.4745483398438	80.5056991577148	21.6318626403809	19.4826507568359	81.1920318603516	22.4997596740723	20.3196964263916	81.1819915771484	23.7628479003906	20.9171829223633	80.6041030883789	24.9890670776367	21.3482284545898	79.5598983764648	25.767463684082	21.1367969512939	78.3950500488281
STW_255_1.am	20.6312217712402	31.7137680053711	22.3056831359863	21.1787033081055	30.2541942596436	21.5396003723144	21.2689990997314	29.1240844726562	20.258394241333	20.9423179626465	29.0756645202637	18.5706005096436	19.9708042144775	29.8421649932861	17.4291000366211	18.8886623382568	31.1774806976318	17.1972999572754	18.1736297607422	32.6197090148926	17.8612995147705	18.1905307769775	33.8726921081543	19.1118755340576	18.4969711303711	34.643497467041	20.6475467681885	18.5730495452881	35.5490646362305	19.2718830108643	18.9362926483154	35.3541145324707	17.640100479126	18.4492683410644	34.3435020446777	16.3269004821777	17.4253997802734	33.1486015319824	15.697099685669	16.1765441894531	32.0700607299805	16.039400100708	14.9018468856812	31.4381942749023	17.0136699676514	13.9557476043701	31.4694900512695	18.3763999938965	13.7866497039795
STW_329_1.am	19.9200248718262	35.0725555419922	18.2548980712891	19.3310737609863	33.6899375915527	17.611234664917	18.4891510009766	32.3555526733398	17.7179222106934	17.5608348846436	31.8107223510742	18.8962001800537	17.4997005462646	31.3687801361084	20.4610328674316	17.9247016906738	31.7135848999023	21.9619026184082	18.9423866271973	32.790943145752	22.2633991241455	19.3671379089356	34.3084144592285	22.0023460388184	19.7416915893555	35.7265930175781	21.2772579193115	18.3096389770508	36.2946166992188	22.3553657531738	17.2971115112305	35.6484146118164	23.0342998504639	17.1033039093018	34.3462677001953	23.619499206543	17.4018936157227	33.0007820129395	23.9993000030518	18.3708457946777	31.9261207580566	23.8505001068115	19.7105236053467	31.3858089447021	23.6959991455078	21.0530090332031	31.8628883361816	23.5602416992188	21.8199138641357
STW_498_1.am	13.2019472122192	17.9097328186035	20.645076751709	12.5886964797974	17.6331996917725	19.0499839782715	12.7680778503418	17.3102035522461	17.4212436676025	13.9328670501709	16.9190673828125	16.2805690765381	15.5204887390137	17.5199146270752	16.0723743438721	16.9172210693359	18.1016407012939	16.8450393676758	17.6891403198242	18.4842147827148	18.3110198974609	17.5724716186523	18.4930553436279	20.014835357666	16.696662902832	18.6408309936523	21.4983158111572	18.4826736450195	16.9925804138184	21.507999420166	18.9740657806396	16.3936862945557	20.052526473999	19.5107116699219	16.6851749420166	18.4691886901856	19.7609176635742	17.6106090545654	17.1200256347656	19.4552612304688	19.1795330047607	16.620548248291	19.1166267395019	20.7754611968994	16.8518238067627	18.5057430267334	21.760196685791	18.0635871887207	18.0389823913574
STW_504_1.am	30.8955535888672	20.193941116333	41.0045471191406	31.9982414245606	20.3446617126465	39.9682998657227	33.5542984008789	20.0568046569824	40.0108032226562	34.862117767334	19.7322731018066	40.7326736450195	35.3820152282715	19.6373481750488	42.1797714233398	34.981201171875	19.7653923034668	43.6496162414551	33.6263008117676	19.9440460205078	44.385856628418	32.0703239440918	19.8131217956543	44.5272560119629	30.7631607055664	19.6147899627686	43.7638168334961	31.3873786926269	18.0622024536133	45.1338424682617	32.6493110656738	17.6473045349121	45.4087371826172	33.9911994934082	17.8763065338135	45.607479095459	35.0240859985352	18.750919342041	45.8121795654297	35.3121032714844	20.0536594390869	46.016242980957	34.7969017028809	21.3065929412842	46.0973052978516	33.7370986938477	22.1009216308594	45.933967590332	32.3785018920898
StW_573_1.am	68.3677520751953	121.85587310791	75.8304901123047	67.6516036987305	123.256439208984	75.3409423828125	66.3080139160156	124.081848144531	74.6784591674805	64.7555999755859	123.823944091797	74.1038055419922	63.9691619873047	122.561294555664	73.2986373901367	63.8590278625488	121.010162353516	72.842529296875	64.4268112182617	119.517295837402	73.0908660888672	65.4096145629883	118.789009094238	74.2142028808594	66.6606979370117	118.64958190918	75.3269653320312	65.1023406982422	117.853103637695	75.8072738647461	63.6301574707031	118.132293701172	75.3414459228516	62.6491012573242	118.506233215332	74.0892333984375	62.4654998779297	118.934204101562	72.5723724365234	63.1400985717773	119.365997314453	71.1775970458984	64.3740997314453	119.324081420898	70.1876525878906	65.8565979003906	118.761787414551	70.2307739257812	67.0608978271484
StW_578_1.am	25.5543479919434	19.4462738037109	35.8493690490723	25.2121543884277	20.3701171875	36.934398651123	25.2155055999756	21.178186416626	38.046199798584	25.946756362915	21.2375640869141	39.308162689209	26.7351493835449	20.3691959381104	40.1960983276367	27.4247436523438	19.1520519256592	40.456241607666	27.6145000457764	18.1996994018555	39.3797988891602	27.7016983032227	17.6356086730957	38.027099609375	27.3018226623535	17.6150512695312	36.576530456543	29.7287311553955	17.3647518157959	37.1058807373047	30.4158496856689	17.8233375549316	38.2890472412109	30.2665481567383	18.2585754394531	39.6679000854492	29.6895866394043	18.2819576263428	40.9382019042969	28.6078472137451	17.822151184082	41.8946990966797	27.6045150756836	16.9052448272705	42.0714988708496	26.6934928894043	15.8886499404907	41.5219993591309	26.4504776000977
StW_98_1.am	5.56266260147095	10.4881610870361	6.23800373077393	4.23238182067871	9.38633823394775	5.85176038742065	3.59173679351807	7.73348379135132	5.98408317565918	3.6372184753418	6.09980964660645	6.71372890472412	4.84899139404297	5.11629867553711	7.30904865264893	6.5301194190979	4.94931983947754	7.69263172149658	7.96731567382812	5.95781993865967	7.64555692672729	8.32696151733398	7.71076011657715	7.76404666900635	8.41007328033447	9.51432228088379	7.81287288665771	8.93054103851318	9.22917366027832	9.78362655639648	8.66446876525879	7.79565000534058	10.7036762237549	8.27001571655273	6.13348007202148	10.8024425506592	8.16427421569824	4.70196533203125	9.85656547546387	8.14457130432129	3.78207993507385	8.49457550048828	8.84019470214844	3.75804996490479	6.94766330718994	9.73331451416016	4.46737003326416	5.65611839294434	10.5405998229981
Taung_1.am	78.0390243530273	29.7421073913574	81.8530883789062	79.5441284179688	30.3716220855713	82.3197250366211	80.3975982666016	30.1181335449219	83.6830902099609	81.036003112793	29.0370998382568	84.825798034668	80.7401962280273	27.8758583068848	85.9862518310547	79.5417022705078	26.8894882202148	86.53369140625	78.1534729003906	26.2959995269775	85.9325561523438	77.1781997680664	26.0100688934326	84.5941696166992	76.5044937133789	26.1335754394531	83.0310897827148	77.0051879882812	24.6355381011963	82.9404983520508	78.2591094970703	24.3378524780273	84.0015029907227	78.9655914306641	24.4097442626953	85.5088424682617	79.0979309082031	24.9470386505127	87.0961990356445	78.6050033569336	26.0308990478516	88.3199996948242	77.2543487548828	26.9561157226562	88.7129974365234	75.7539215087891	27.499813079834	88.1844940185547	74.523681640625
[truncated: 29 more columns]
