# Supplementary material for: New fossils from Kromdraai and Drimolen, South Africa, and their distinctiveness among Paranthropus robustus
Source: Sci Rep. 2022 Aug 17;12:13956. doi: 10.1038/s41598-022-18223-7 (PMC9385619; doi:10.1038/s41598-022-18223-7)
Supplement: Supplementary file 1 — Supplementary Information 1. [file 41598_2022_18223_MOESM1_ESM.zip › Data_S6.csv]

EMBR_121_1.am	9.82233619689941	12.8379917144775	7.54141426086426	8.981369972229	14.1746997833252	8.4713077545166	8.31234931945801	15.2769002914429	9.62194633483887	8.95227909088135	16.0374851226807	11.1402835845947	10.0561351776123	15.7370471954346	12.5257120132446	11.0808601379394	14.4040002822876	13.1789302825928	11.7572994232178	12.868800163269	12.5369606018066	12.5036430358887	11.7799167633057	11.2334003448486	12.4197759628296	11.0692768096924	9.64614677429199	14.6732892990112	11.3692951202393	10.4119520187378	15.0777606964111	12.7474861145019	11.6301755905151	14.6127004623413	13.5829000473022	13.2878999710083	13.5882005691528	14.046199798584	14.841100692749	11.9135971069336	13.7896995544434	15.6156883239746	10.5926446914673	12.4834394454956	15.5557985305786	9.79791927337646	10.9405822753906	14.9109802246094	10.1489305496216
EMBR_136_1.am	22.3160972595215	12.4918880462647	10.7116031646728	23.8982677459717	12.3872928619385	10.1800289154053	24.8982791900635	12.3397827148438	9.01594161987305	25.3243999481201	12.1496591567993	7.4625186920166	24.7451667785644	11.6649885177612	6.01680660247803	23.5095138549805	10.976640701294	5.13124513626099	21.8833999633789	10.8385982513428	5.22884845733643	20.4986991882324	10.9475440979004	6.16352081298828	19.2978363037109	11.397931098938	7.26100444793701	18.2760734558106	13.0819501876831	5.8803563117981	19.3241195678711	13.4080657958984	4.19836235046387	20.6543502807617	12.5962362289429	2.83775568008423	22.0030479431152	11.5295963287353	1.70257115364075	23.1717987060547	9.89701747894287	1.66261518001556	22.8818778991699	8.23246765136719	2.72518348693848	21.6674690246582	7.28406476974487	4.01298713684082	20.0939559936523
EMBR_179_1.am	15.5757417678833	13.5135002136231	6.78735971450806	15.1667861938477	11.9500408172607	7.06738901138306	14.3327236175537	10.8674211502075	7.9173436164856	13.3763790130615	10.5390625	9.19987869262695	12.9767618179321	11.0867004394531	10.7156076431274	13.2006664276123	12.488974571228	11.5757522583008	13.8376588821411	13.9872856140137	11.5198659896851	14.2833709716797	15.3611001968384	10.7151355743408	14.6762733459473	16.4569969177246	9.53097152709961	12.7916564941406	17.5335464477539	9.70090484619141	11.44908618927	16.7465991973877	10.8063907623291	10.9685211181641	15.6061782836914	12.316972732544	10.8508071899414	14.1499996185303	13.5913238525391	11.7575979232788	12.9139003753662	14.7400827407837	13.5901002883911	12.8772001266479	15.1688776016235	15.2417297363281	13.7443866729736	14.7994794845581	16.2782344818115
EMBR_205_1.am	15.0295562744141	8.43432235717773	5.87413787841797	14.6326246261597	7.06580257415771	5.86870002746582	13.9440774917603	6.07582521438599	6.67351007461548	13.1635713577271	5.6915979385376	7.81402683258057	13.0802335739136	6.0763988494873	9.21430015563965	13.3115711212158	7.04183387756348	10.1508340835571	13.8464040756226	8.3821907043457	10.1499996185303	14.4061870574951	9.66845321655273	9.73970603942871	14.5288553237915	10.7745113372803	8.80952072143555	12.5594863891602	12.1205997467041	10.0060081481934	11.2942600250244	10.9426612854004	10.7063999176025	10.8497486114502	9.45039463043213	11.8701000213623	10.8762283325195	8.2264232635498	13.3763999938965	12.1314239501953	7.04908084869385	14.2214002609253	13.9982652664185	6.58611392974854	14.2062997817993	15.7698698043823	7.16527366638184	13.6765794754028	16.7716693878174
EMBR_212_1.am	9.10929393768311	11.3867216110229	9.83098125457764	8.37303066253662	12.6034002304077	9.98677635192871	8.08815097808838	13.71116065979	10.8316297531128	8.19128894805908	14.253963470459	12.1254329681397	8.56043148040771	13.9423761367798	13.4575719833374	9.17770290374756	12.9749002456665	14.2190456390381	9.8089427947998	11.7016000747681	14.0383930206299	10.421220779419	10.5138940811157	13.5294885635376	10.9298496246338	9.53523635864258	12.6047401428223	12.6998977661133	9.54755306243896	13.6450510025024	12.9414939880371	10.3509998321533	14.9011564254761	12.2373542785644	11.0537996292114	16.0788631439209	11.1224040985107	11.5578470230103	16.8417873382568	9.62716197967529	11.5811004638672	17.0815525054932	8.30129051208496	10.8454866409302	17.022647857666	7.88877296447754	9.56807041168213	16.4066715240479	8.42023277282715
EMBR_281_1.am	107.521827697754	30.0970668792725	99.501838684082	108.622779846191	28.9361591339111	99.2839584350586	109.776489257812	28.0122051239014	98.6516723632812	110.55842590332	28.0921058654785	97.2712097167969	110.717376708984	28.494234085083	95.7336578369141	110.033996582031	29.4379806518555	94.6311340332031	108.686309814453	30.2680530548096	94.4241333007812	107.378089904785	31.1073303222656	94.9014358520508	106.449234008789	32.1566619873047	95.766716003418	107.461769104004	34.2552642822266	95.1650238037109	109.04093170166	34.2324066162109	93.9189300537109	110.127334594727	32.9118995666504	92.7010116577148	111.095001220703	31.455265045166	91.5574798583984	110.830001831055	29.447265625	91.2052764892578	109.331001281738	28.0552883148193	91.1720275878906	107.358215332031	27.9981250762939	91.7045516967773	105.606918334961
EMBR_383_1.am	-19.8422622680664	24.0220489501953	25.951623916626	-20.3567161560059	25.0342998504639	26.6346778869629	-20.2223434448242	25.9041004180908	27.5935649871826	-19.519926071167	26.2709999084473	28.6226806640625	-18.558895111084	25.9592895507812	29.4904651641846	-17.5511817932129	25.2677211761475	29.6547870635986	-16.8990306854248	24.3390998840332	28.9668788909912	-16.4558506011963	23.3439865112305	28.1802673339844	-16.4731025695801	22.5704135894775	27.0893898010254	-14.5692481994629	23.0614509582519	26.8407192230225	-13.9969425201416	24.1555004119873	27.9622173309326	-14.1038150787353	24.8686008453369	29.4593544006348	-14.423957824707	25.3609943389893	31.0077533721924	-15.3585472106934	25.2528495788574	32.244270324707	-16.3954830169678	24.0462532043457	32.5743942260742	-17.0162792205811	22.5975608825684	32.1809463500977	-17.0261993408203
EMBR_384_1.am	17.9840927124023	12.2844648361206	11.7068691253662	19.6009006500244	12.187578201294	11.6788263320923	21.0352993011475	12.2952995300293	10.9625034332275	21.5687294006348	12.2998714447022	9.43437194824219	21.4099006652832	11.8395366668701	7.91436195373535	20.2692565917969	11.318808555603	6.83646821975708	18.6933708190918	10.9853849411011	6.63580322265625	17.12619972229	11.0931367874146	7.2212233543396	15.7713165283203	11.5545701980591	8.09632396697998	14.8452873229981	13.5345897674561	6.76963424682617	15.9646997451782	13.9665832519531	5.41811084747315	17.3791007995606	13.4347457885742	4.37963247299194	18.6798992156982	12.576621055603	3.44693231582642	19.5135993957519	10.9868745803833	3.47343254089356	19.5356636047363	9.32919502258301	4.11577177047729	18.4733734130859	8.27346038818359	5.1348237991333	16.9162559509277
EMBR_473_1.am	6.55373954772949	9.42693710327148	10.1261644363403	5.72609615325928	10.3991003036499	11.2090044021606	5.61715888977051	10.9665517807007	12.683479309082	6.31729698181152	11.0396003723144	14.1800413131714	7.28276443481445	10.1852712631226	15.1924724578857	8.31715393066406	8.99197959899902	15.4818572998047	8.92987251281738	7.77929401397705	14.5687961578369	9.35766983032227	6.95955514907837	13.1762351989746	9.73792171478271	6.62834119796753	11.5966463088989	12.0722188949585	6.9726505279541	11.6027450561523	12.8535537719727	7.46628999710083	13.2396039962769	12.5136184692383	7.54361248016357	15.1741523742676	11.5973205566406	7.64974021911621	16.8889389038086	10.1357069015503	6.9840292930603	17.9014511108398	8.70465469360352	5.70182991027832	17.9442481994629	7.93358039855957	4.34596014022827	16.9055900573731	8.18136024475098
EMBR_479_1.am	11.7737426757812	10.0291719436646	10.0307397842407	13.0417490005493	11.4338998794556	9.79976749420166	13.536922454834	12.8331146240234	8.75057220458984	13.4141845703125	13.9545059204102	7.25454330444336	13.0466747283936	13.8234252929688	5.40684747695923	12.2940044403076	12.6574001312256	4.17942094802857	11.460916519165	10.9466075897217	4.06369543075562	10.3588085174561	9.62943840026855	4.90766620635986	9.41741180419922	8.58492946624756	6.17656517028809	7.19304466247559	9.63717460632324	5.364333152771	7.54891490936279	11.3752517700195	4.32604074478149	8.6500129699707	12.4822597503662	2.83258247375488	10.0749864578247	12.9327001571655	1.35374927520752	12.1832447052002	12.7905998229981	0.991966724395752	13.4882717132568	11.1093997955322	0.957200407981873	13.6689586639404	9.12987041473389	1.6947603225708	12.8465785980225
GG_22763_1.am	62.7560424804688	127.126258850098	44.3257751464844	60.9590835571289	126.692092895508	44.7884902954102	59.31884765625	127.31876373291	45.4573020935059	58.2906799316406	128.617233276367	46.4211883544922	58.2981948852539	130.225372314453	47.3516006469727	59.7477149963379	131.338684082031	47.8743667602539	61.6342010498047	131.7802734375	47.923698425293	63.3600845336914	131.583114624023	47.1994247436523	64.6976165771484	130.705520629883	46.1073341369629	64.6194152832031	132.556747436523	45.3215484619141	63.1458473205566	133.411987304688	45.5996475219727	61.7830009460449	133.868316650391	46.5307235717773	60.8116226196289	133.740142822266	47.9514274597168	60.4804725646973	132.932357788086	49.4323463439941	61.1941604614258	132.104370117188	50.7545013427734	62.7136650085449	131.395080566406	51.0081939697266	63.9560241699219
GG_29102_1.am	65.6179580688477	118.939849853516	8.24565505981445	63.6754341125488	119.044204711914	8.67756271362305	62.2302017211914	120.245826721191	9.32182788848877	61.2619018554688	121.677474975586	10.3052425384522	61.5555000305176	123.369277954102	11.1859312057495	63.1817016601562	124.389434814453	11.5561857223511	65.1395034790039	124.555770874023	11.1939859390259	66.9221038818359	124.086631774902	10.3767375946045	68.1898040771484	123.047088623047	9.30241203308105	67.7679595947266	125.058364868164	9.20206260681152	66.4530334472656	125.734085083008	9.65959453582764	65.4231643676758	125.681518554688	10.8382797241211	64.6174011230469	125.517196655273	12.1903495788574	64.2910537719727	124.914344787598	13.5668258666992	64.9395980834961	123.914398193359	14.5337677001953	66.1572036743164	122.981658935547	14.6612596511841	67.3252029418945
GG_31132_1.am	61.4097061157227	116.461441040039	8.17834186553955	59.6222496032715	116.735244750977	8.32042694091797	58.28125	117.70866394043	9.00235939025879	57.400146484375	118.961357116699	9.95252895355225	57.8925018310547	120.207489013672	11.1131992340088	59.3735885620117	120.957809448242	11.7829685211182	61.1721954345703	120.877593994141	11.9398632049561	62.8004989624023	120.24250793457	11.5658531188965	63.9831428527832	119.510620117188	10.4011096954346	64.1746673583984	121.62287902832	9.6256046295166	63.1595993041992	122.572647094727	9.9542064666748	62.1788787841797	122.898162841797	10.9364452362061	61.420295715332	122.658767700195	12.1168766021728	61.0558319091797	122.000671386719	13.3382787704468	61.4281997680664	121.044891357422	14.3173408508301	62.2915115356445	119.948684692383	14.4741306304932	63.1295013427734
GG_35274_1.am	8.82381153106689	19.5466651916504	21.9901256561279	6.99743223190308	19.3818645477295	22.3483772277832	5.42102003097534	20.1158847808838	23.1487922668457	4.55038022994995	21.4876403808594	24.1638011932373	4.81125020980835	22.9802284240723	25.208028793335	6.34249019622803	23.792594909668	25.8765029907227	8.20985794067383	23.9842662811279	25.9934043884277	9.88951015472412	23.6583003997803	25.2593994140625	11.1194477081299	22.8609962463379	24.0125312805176	11.0462055206299	24.8623008728027	23.7885913848877	9.80473804473877	25.7664089202881	24.0426597595215	8.72440338134766	25.9363632202148	25.1130886077881	7.84546899795532	25.680549621582	26.3837947845459	7.62513399124146	24.9575328826904	27.7334175109863	8.20648574829102	23.9156341552734	28.6789722442627	9.31470012664795	22.8162345886231	28.917781829834	10.4744358062744
GG_804_1.am	65.3262481689453	136.28483581543	18.6972255706787	63.5037002563477	136.121871948242	19.0142364501953	62.088680267334	136.94905090332	19.8114891052246	61.1867446899414	138.124603271484	20.9197273254394	61.2165985107422	139.613296508789	21.9236221313477	62.5566101074219	140.72509765625	22.5103149414062	64.3736419677734	141.064483642578	22.7190628051758	66.1421966552734	140.924560546875	22.2324752807617	67.440559387207	140.190933227539	21.1536865234375	67.6600952148438	142.128723144531	20.1937942504883	66.3123016357422	142.980194091797	20.6375198364258	64.9994277954102	143.441741943359	21.4592742919922	63.9879913330078	143.123321533203	22.7552108764648	63.5683403015137	142.226654052734	24.1265296936035	64.0258255004883	141.23649597168	25.3795394897461	65.4012985229492	140.399887084961	25.7225341796875	66.6982498168945
GG_MCL_1994	61.8852615356445	89.2091751098633	98.2609786987305	61.4632873535156	90.9379653930664	97.9613952636719	61.5298767089844	92.6386108398438	98.3691024780273	62.0966377258301	93.9115905761719	99.4998016357422	63.1598129272461	94.2409973144531	100.859001159668	64.0358276367188	93.3556671142578	102.103515625	64.4523315429688	91.6831359863281	102.519996643066	64.8009796142578	89.9937362670898	102.104705810547	64.5657501220703	88.4452896118164	101.230194091797	66.5701675415039	89.2197570800781	101.532974243164	66.8283996582031	90.8077011108398	101.769996643066	66.5489883422852	92.2541961669922	102.375999450684	65.6614990234375	93.3905181884766	103.16300201416	64.3517532348633	93.5697937011719	104.123001098633	63.1758232116699	92.7288208007812	104.856781005859	62.5359954833984	91.2545318603516	105.033996582031	62.3851470947266
GG_MCZ_37265	98.6787109375	71.6345367431641	-93.0896301269531	100.723266601562	70.9531097412109	-93.1942291259766	102.417999267578	70.1089706420898	-94.1646194458008	103.332000732422	69.1918258666992	-95.8253631591797	102.757797241211	68.3871994018555	-97.6806030273438	100.852005004883	68.1574783325195	-98.6134033203125	98.7434997558594	68.4728698730469	-98.3773727416992	97.0921173095703	69.5135803222656	-97.7412719726562	96.1730270385742	70.9819793701172	-96.4828796386719	96.6092681884766	71.1629638671875	-98.7606353759766	97.8783493041992	70.6473693847656	-99.6071166992188	98.9148635864258	69.4973907470703	-100.122283935547	99.5169982910156	68.0247039794922	-100.295745849609	99.4153137207031	66.5190277099609	-99.7535552978516	98.4872436523438	65.6072387695312	-98.8118896484375	97.3599548339844	65.5031890869141	-97.659423828125	96.3842010498047
GG_MCZ_49006	30.4381713867188	63.5793037414551	-76.378173828125	28.4025726318359	63.5063171386719	-76.6119766235352	26.8250999450684	62.3699798583984	-76.1993713378906	26.1734008789062	60.5525436401367	-75.4684448242188	26.4302005767822	58.8978652954102	-74.3432006835938	27.886438369751	57.9551162719727	-73.5291442871094	29.9080009460449	58.2846145629883	-73.5179824829102	31.8041000366211	59.0490989685059	-73.8544006347656	33.0662994384766	60.6700134277344	-73.8397064208984	32.7733840942383	59.8567848205566	-72.340705871582	31.3803024291992	59.0890655517578	-71.7673645019531	30.2109718322754	57.9081878662109	-72.3024444580078	29.2637004852295	56.8399658203125	-73.2741088867188	29.0303249359131	55.8484382629395	-74.6352996826172	29.9167995452881	55.6311912536621	-76.1102294921875	31.093843460083	56.1664123535156	-77.2873001098633	32.3354148864746
GG_RG2259_1.am	8.5843448638916	16.6138305664062	20.2541770935059	6.74382781982422	16.9851131439209	20.3246002197266	5.43008995056152	17.9906997680664	21.1608009338379	4.61321115493774	19.2658939361572	22.2672996520996	5.01878547668457	20.4121475219727	23.6742992401123	6.5814380645752	20.8663558959961	24.5493431091309	8.37197017669678	20.6916351318359	24.5563735961914	10.0798988342285	20.3045406341553	23.9045066833496	11.5676145553589	19.5150337219238	23.0378723144531	11.9179201126099	21.4669532775879	22.6684951782227	10.5908813476562	22.4157180786133	22.7584991455078	9.19965171813965	22.8022384643555	23.5448989868164	8.10925102233887	22.6828479766846	24.7628002166748	7.73233461380005	22.0888729095459	26.2371006011963	8.3058967590332	21.0256462097168	27.2812118530273	9.49561595916748	19.9110794067383	27.4909782409668	10.6767177581787
GG_RG35274_1.am	8.57714080810547	19.6325569152832	22.0491218566894	6.81734037399292	19.3981876373291	22.4207363128662	5.33913040161133	20.1714782714844	23.201208114624	4.54794931411743	21.5043087005615	24.18581199646	4.81140089035034	22.9677886962891	25.1613693237305	6.29146146774292	23.7691841125488	25.8155288696289	8.1186351776123	23.9497871398926	25.9481391906738	9.7555103302002	23.6601238250732	25.2724380493164	11.0694313049316	23.0418186187744	24.1387462615967	11.4599304199219	24.6049041748047	23.6253089904785	10.2102003097534	25.5312118530273	23.9660911560059	8.96308040618896	25.9524097442627	24.8177700042725	8.00430965423584	25.7607822418213	26.1131134033203	7.54241418838501	25.1464729309082	27.5056648254394	8.08261013031006	24.0749282836914	28.5786437988281	9.18070030212402	22.9250087738037	28.9049568176269	10.3900871276856
PP_15294_1.am	37.2762565612793	88.7545623779297	30.6059684753418	35.6982002258301	88.6191558837891	30.7366676330566	34.3745460510254	89.1469802856445	31.3324127197266	33.7732315063477	90.299186706543	32.2332229614258	34.0649185180664	91.2128982543945	33.4834518432617	35.1763000488281	91.7738800048828	34.3966026306152	36.739200592041	91.8798828125	34.3902473449707	38.0962142944336	91.5431747436523	33.6780891418457	39.0265808105469	91.1284942626953	32.4424285888672	39.1081657409668	92.6697998046875	32.6985855102539	38.0887718200684	93.1090240478516	33.2499237060547	37.2570991516113	92.7996063232422	34.0989799499512	36.5520057678223	92.3540954589844	35.0348091125488	36.263801574707	91.6213531494141	35.9944114685059	36.6811981201172	90.6517715454102	36.6397247314453	37.6806983947754	89.9097671508789	36.5325355529785	38.7157592773438
PP_15295_1.am	92.3336563110352	-86.677131652832	19.5104560852051	93.803955078125	-86.8227005004883	19.9773845672607	94.8560028076172	-87.4761352539062	20.8960132598877	95.0789947509766	-88.6159515380859	21.9310188293457	94.4260025024414	-89.5107269287109	23.0415725708008	93.0939025878906	-90.029296875	23.6597404479981	91.5688018798828	-89.8493423461914	23.38698387146	90.3286972045898	-89.3381576538086	22.606876373291	89.79638671875	-88.7591247558594	21.2464485168457	89.550910949707	-90.4326934814453	21.5511703491211	90.4598007202148	-91.0859451293945	22.2283439636231	91.2151031494141	-90.9606018066406	23.3237991333008	91.7881011962891	-90.5463333129883	24.4214458465576	91.9330520629883	-89.7723541259766	25.4572982788086	91.5291900634766	-88.7276000976562	26.1465339660644	90.709228515625	-87.7337036132812	26.0161895751953	89.8805236816406
PP_15296_1.am	92.1219635009766	-91.3839721679688	6.68626689910889	93.8320007324219	-91.0402221679688	6.71550559997559	95.3114013671875	-91.4345703125	7.41736316680908	95.9105987548828	-92.4993591308594	8.68716430664062	95.6201934814453	-93.2941131591797	10.205225944519	94.2866516113281	-93.6716918945312	11.2102346420288	92.5358428955078	-93.7413940429688	11.1740398406982	91.1092987060547	-93.5669097900391	10.1999626159668	90.2897033691406	-93.3439254760742	8.65715789794922	90.3138809204102	-94.7647399902344	9.52457904815674	91.3700714111328	-95.2663116455078	10.1799211502075	92.2890930175781	-94.8452301025391	11.0550708770752	92.9921035766602	-94.105827331543	11.9278812408447	93.2437438964844	-93.20556640625	12.9175891876221	92.815299987793	-92.0718460083008	13.4566822052002	91.8702850341797	-91.1249847412109	13.2541522979736	90.8014526367188
PP_27000_1.am	33.9669456481934	44.9148292541504	32.0563125610352	33.8528480529785	44.6766052246094	30.2551326751709	32.9718627929688	44.3826332092285	28.7346000671387	31.4563102722168	43.9319229125977	27.9623947143555	29.9420127868652	43.0594482421875	28.1049995422363	28.938346862793	42.3193817138672	29.3747997283936	29.0202674865723	42.2068710327148	31.1881980895996	29.8290748596191	42.7327117919922	32.6945190429688	30.9003028869629	43.7702255249023	33.7487640380859	29.3024864196777	44.0662422180176	33.8113784790039	28.5661849975586	43.8842697143555	32.8353004455566	28.2434387207031	43.1850242614746	31.8509025573731	28.3178367614746	42.1395950317383	31.1565208435059	28.5867137908936	41.0083541870117	30.7255973815918	29.2961483001709	40.0053100585938	30.8898792266846	30.2066955566406	39.6880035400391	31.6846008300781	30.9765701293945
PP_27014_1.am	56.3520088195801	32.3578224182129	64.998664855957	57.6141128540039	32.5016288757324	66.3808135986328	58.233699798584	33.0262336730957	67.9148101806641	57.7242012023926	34.1108016967773	69.3156585693359	56.8207015991211	35.6990661621094	69.6300811767578	55.7977981567383	37.0315093994141	68.88720703125	54.6091003417969	36.9334678649902	67.4843902587891	53.7346992492676	35.8851165771484	66.2181701660156	53.2345581054688	34.4198989868164	65.151611328125	52.1381912231445	34.9168510437012	66.0878677368164	52.3828010559082	35.3570709228516	67.3365859985352	53.0851898193359	36.1919326782227	68.1824111938477	53.9588012695312	37.2420806884766	68.3087692260742	54.8768844604492	38.2092361450195	68.0199432373047	55.6328964233398	38.9256401062012	67.1023788452148	55.7088966369629	38.9360618591309	65.7651901245117	55.3268241882324
PP_29003_1.am	62.7863998413086	48.6963348388672	7.64353227615357	64.3340835571289	48.4790000915527	7.60566997528076	65.7544479370117	49.0750160217285	7.37174606323242	66.7122039794922	50.1829833984375	6.90637445449829	66.8573989868164	51.2863311767578	5.86801719665527	65.8171005249023	51.957103729248	4.99580574035645	64.2745971679688	52.0801315307617	4.8398027420044	62.8472480773926	51.9791641235352	5.44445037841797	61.7056846618652	51.5242462158203	6.42735385894775	61.5168418884277	52.949161529541	6.65811443328857	62.5273971557617	53.6414337158203	6.25239324569702	63.6343994140625	53.8169174194336	5.61186838150024	64.4505767822266	53.5248069763184	4.61899089813232	64.8755035400391	53.185863494873	3.46624565124512	64.5058059692383	52.6279373168945	2.38730406761169	63.4686965942383	51.9208374023438	2.03408432006836	62.341178894043
PP_29007_1.am	66.6836090087891	11.8033390045166	7.44753122329712	68.3409729003906	11.5966930389404	7.36231136322021	69.8290710449219	12.1776733398438	6.91697788238525	70.6773986816406	13.2947378158569	5.99669933319092	70.7584991455078	14.3536596298218	4.70923328399658	69.6435012817383	14.9073705673218	3.6288161277771	68.0090026855469	14.8531446456909	3.50945997238159	66.5401992797852	14.5759916305542	4.21154832839966	65.3918228149414	14.0933599472046	5.34937286376953	64.8663101196289	15.4169759750366	5.47427845001221	65.9447402954102	16.0694007873535	4.8755898475647	67.0699005126953	16.127571105957	4.08674144744873	67.9699325561523	15.6304721832275	3.14146661758423	68.722900390625	15.0797576904297	2.0991678237915	68.6256408691406	14.0737428665161	1.17521059513092	67.7416305541992	13.1298446655273	1.21719646453857	66.5791854858398
PP_29051_1.am	66.7962875366211	13.0452909469604	9.48265266418457	68.7125015258789	12.994270324707	9.36657905578613	70.2408905029297	13.3857727050781	8.29725074768066	71.3047027587891	14.0090160369873	6.79090452194214	71.1461029052734	14.4120998382568	5.0016131401062	69.5951995849609	14.5074825286865	3.87653732299805	67.6806030273438	14.3500509262085	3.65764737129211	65.9104995727539	14.0958776473999	4.34025144577026	64.5348663330078	13.7548885345459	5.66702461242676	64.4890289306641	16.4392070770264	5.02390813827515	65.7398986816406	16.8996849060059	4.4019889831543	66.8719024658203	16.4992980957031	3.48963952064514	67.8294448852539	15.6947574615478	2.63404655456543	68.3121032714844	14.437912940979	1.98780345916748	67.8744125366211	13.0864391326904	1.59991598129273	66.7451171875	12.1190929412842	1.76389980316162	65.6500015258789
PP_84036M6_1.am	78.2756576538086	42.7929573059082	44.1444511413574	79.5075225830078	42.9987487792969	45.2724189758301	81.2079467773438	42.6427612304688	45.2805862426758	82.6084365844727	41.7367897033691	44.7470092773438	83.2075042724609	40.4556503295898	43.7500495910645	82.7133026123047	39.4529800415039	42.4666519165039	81.3926010131836	39.1751441955566	41.3488121032715	80.085205078125	40.0609893798828	40.6135787963867	78.9049987792969	41.3475952148438	40.5350494384766	79.4918823242188	41.6917190551758	39.014289855957	81.2377014160156	41.5941848754883	39.1587905883789	82.5242004394531	40.5549087524414	39.9077606201172	83.1972122192383	39.0570831298828	40.7583465576172	83.2129211425781	37.3965606689453	41.5364227294922	82.3066864013672	35.9008369445801	42.0152893066406	80.5276031494141	35.5547409057617	42.0145378112793	78.9049987792969
PP_84036M7_1.am	67.9170532226562	-39.9117126464844	62.6067810058594	69.7437973022461	-39.9180755615234	62.5708999633789	71.1772994995117	-39.6103439331055	63.6221923828125	71.7658615112305	-38.6939926147461	65.0443344116211	71.7251968383789	-37.2817611694336	66.0729827880859	70.4607009887695	-36.1333694458008	66.6011734008789	68.6874694824219	-36.0071334838867	66.4390869140625	67.2293930053711	-37.0821952819824	66.2781982421875	66.0261993408203	-38.3007011413574	65.6769638061523	66.2556533813477	-37.7092132568359	67.2735748291016	67.332160949707	-37.3656005859375	68.1425476074219	68.5027313232422	-36.4197845458984	68.064208984375	69.3986663818359	-35.3043022155762	67.5088348388672	69.9552001953125	-34.1452255249023	66.7281036376953	69.7971954345703	-33.1825370788574	65.6063919067383	68.7463989257812	-33.0709991455078	64.5873718261719	67.3821029663086
PT_15976_1.am	115.991401672363	-112.700553894043	18.3562450408936	117.813362121582	-112.779342651367	18.695987701416	119.064002990723	-113.609451293945	19.8096046447754	119.884002685547	-114.766502380371	21.0786666870117	119.75	-115.728324890137	22.6396503448486	118.204002380371	-116.138397216797	23.4574279785156	116.426002502441	-115.722198486328	23.0174789428711	114.711311340332	-115.445327758789	22.2406997680664	113.458976745605	-115.354537963867	20.8531799316406	112.933258056641	-117.187454223633	20.7948513031006	114.423004150391	-118.196723937988	21.5645942687988	115.742462158203	-118.255355834961	23.0685043334961	117.153350830078	-117.739318847656	24.3847236633301	117.755645751953	-116.750411987305	25.9878711700439	117.010818481445	-115.346748352051	27.0654945373535	115.580612182617	-114.073608398438	26.5771064758301	113.960998535156
PT_2297_1.am	46.0283966064453	93.9208221435547	7.59344625473022	44.4103012084961	94.1615905761719	7.95109844207764	43.4690170288086	95.2134704589844	8.81814289093018	43.0407867431641	96.5517807006836	9.69750785827637	43.5144424438477	97.6459045410156	10.8075904846191	45.0037002563477	98.069580078125	11.2807655334473	46.636604309082	97.9008483886719	10.9166240692139	47.9019927978516	97.3991851806641	9.94633293151855	48.6399765014648	96.5918731689453	8.65916442871094	48.8258209228516	98.0526123046875	8.46086311340332	48.0210990905762	98.8983306884766	8.8930549621582	47.2983779907227	99.1541900634766	9.94257545471191	46.777400970459	99.0364074707031	11.1321258544922	46.5285758972168	98.4756164550781	12.2775211334228	47.0745048522949	97.5009307861328	12.908257484436	47.9296989440918	96.5486602783203	12.7138938903809	48.7787017822266
PT_31490_1.am	54.9359931945801	104.871070861816	7.52583980560303	53.3432998657227	105.212905883789	7.65140104293823	52.1460418701172	106.150192260742	8.2225227355957	51.478199005127	107.19905090332	9.28503322601318	51.7649993896484	107.892974853516	10.6977167129517	53.1270408630371	107.924041748047	11.5244445800781	54.7578010559082	107.815643310547	11.3468856811523	56.1455001831055	107.616394042969	10.5169048309326	57.0849952697754	107.123901367188	9.24831295013428	57.5148811340332	109.15608215332	9.23209762573242	56.1122016906738	109.963973999023	9.71484375	54.8207168579102	110.377220153809	10.7195262908936	53.788200378418	110.123229980469	12.0480175018311	53.3249015808105	109.309432983398	13.4116382598877	53.9229354858398	108.070739746094	14.3204622268677	55.0041999816895	106.798400878906	14.1544952392578	56.2462959289551
PT_31547_1.am	45.5113563537598	95.567138671875	6.26883697509766	43.909049987793	95.1309051513672	6.44835996627808	42.4936981201172	95.1437225341797	7.22353458404541	41.622932434082	95.9358444213867	8.38775157928467	41.5910987854004	96.695068359375	9.83885097503662	42.711498260498	97.2504425048828	10.9053974151611	44.3586006164551	97.5231475830078	11.0838413238525	45.9151992797852	97.8712615966797	10.5581169128418	47.2326126098633	97.9915084838867	9.53823089599609	46.9095077514648	99.8264617919922	10.2354030609131	45.7650566101074	99.8646011352539	10.9267864227295	44.8045997619629	99.4837341308594	11.824333190918	44.1516304016113	98.6934204101562	12.7173433303833	44.119701385498	97.6212539672852	13.4979295730591	44.8925018310547	96.5584030151367	13.8007001876831	46.1137008666992	96.0300979614258	13.4637660980225	47.2072105407715
PT_80_1.am	35.2334060668945	86.5899429321289	7.37574911117554	33.6181716918945	86.8199920654297	7.61794471740723	32.554500579834	87.8458938598633	8.27520179748535	32.0740013122559	89.2737579345703	8.91822624206543	32.4664001464844	90.3796157836914	10.0352554321289	33.7631988525391	90.8466339111328	10.9354248046875	35.3876724243164	90.6082153320312	11.2337961196899	36.8682708740234	90.1625518798828	10.6306819915772	37.9084396362305	89.4154739379883	9.56082820892334	38.5129203796387	91.156982421875	8.9876823425293	37.4958992004395	92.0762557983398	9.46206474304199	36.509578704834	92.1659088134766	10.5539207458496	35.578800201416	91.8665313720703	11.6741104125977	35.181999206543	91.2317810058594	12.928897857666	35.6968002319336	90.1803894042969	13.7761669158936	36.7266960144043	89.143798828125	13.6977701187134	37.7285995483398
PT_82032M8_1.am	70.8587417602539	20.3655567169189	18.8559532165527	70.4261169433594	18.3933944702148	19.0465278625488	71.1529541015625	16.7828273773193	18.1302680969238	72.5026702880859	15.7091341018677	17.0687351226807	73.6436462402344	15.6666622161865	15.4794921875	74.4789352416992	17.1665306091309	14.4756736755371	74.5873870849609	19.1784000396729	14.4979410171509	74.4430694580078	20.973352432251	15.3601818084717	73.8794708251953	22.364387512207	16.7435932159424	75.6325531005859	22.3270206451416	16.5587558746338	76.3240356445312	20.7647514343262	16.06960105896	76.1516952514648	19.3805999755859	14.9734420776367	75.4826507568359	18.3479995727539	13.6680059432983	74.4104843139648	17.9740009307861	12.2785844802856	73.1553726196289	18.7496433258057	11.3118839263916	72.3191986083984	20.2955131530762	11.5184707641602	71.9071502685547
PT_86036M9_1.am	33.5064468383789	89.1163558959961	8.4312162399292	31.8738899230957	89.3115997314453	8.70279598236084	30.8420486450195	90.4326019287109	9.44871520996094	30.8215789794922	91.7526016235352	10.5517253875732	31.4332008361816	92.6898040771484	11.8237867355347	32.8336029052734	93.1396636962891	12.5496873855591	34.4246063232422	92.6867065429688	12.376579284668	35.7504692077637	92.220100402832	11.3845653533936	36.4833717346191	91.3778381347656	10.0752696990967	36.4700584411621	93.4145126342773	9.94885635375977	35.351448059082	94.0855026245117	10.7555465698242	34.4609107971191	94.0699005126953	12.0209674835205	33.6942100524902	93.7658996582031	13.3527603149414	33.3474082946777	92.9951324462891	14.6459703445435	33.6697235107422	91.7189025878906	15.4106292724609	34.4792861938477	90.4595947265625	15.2124109268188	35.5329666137695
PT_MCL_1754	69.3162078857422	73.3114776611328	7.8429651260376	69.7452392578125	75.0795745849609	7.68026733398438	71.0394973754883	76.3095855712891	7.92339134216309	72.7459030151367	76.7373657226562	8.31872177124023	74.0983963012695	76.1872329711914	9.46476554870605	75.0010833740234	74.8307952880859	10.3223876953125	74.6481018066406	73.0773391723633	10.712724685669	73.9823989868164	71.4452056884766	10.0913877487183	72.7830963134766	70.2790832519531	9.30927562713623	74.5508880615234	69.941047668457	8.52069664001465	75.6992034912109	71.0074844360352	8.45511722564697	76.2938537597656	72.2008819580078	9.32373332977295	76.5094451904297	73.2284774780273	10.5114555358887	76.2125015258789	73.8661956787109	11.9166641235352	75.6321868896484	73.8703308105469	13.349817276001	74.399299621582	73.1640548706055	14.031623840332	73.1340026855469
PT_MCL_1799	19.399076461792	10.1564083099365	41.3842468261719	19.8638725280762	8.65165042877197	41.4418487548828	19.398099899292	7.29979991912842	42.0178070068359	18.379056930542	6.31683349609375	42.7848243713379	17.3474769592285	6.24144983291626	43.9840049743652	16.6975708007812	7.30960750579834	44.9251708984375	16.6753921508789	8.92101001739502	44.9524841308594	16.5152740478516	10.438515663147	44.4433860778809	16.5975456237793	11.7713451385498	43.534294128418	14.8581504821777	11.8816661834717	43.3503684997559	14.3195209503174	10.5601997375488	43.6612167358398	14.3113651275635	9.36466407775879	44.5814895629883	14.6497259140015	8.31230735778809	45.6253929138184	15.3254470825195	7.76978015899658	46.8223037719727	16.3379516601562	8.33314037322998	47.6608276367188	17.1715621948242	9.59700584411621	47.7585830688477	17.8023281097412
PT_MCZ_46414	74.901985168457	96.0976791381836	-34.2892990112305	76.4758987426758	96.2314987182617	-33.8750991821289	77.6090698242188	96.4978179931641	-32.7464752197266	77.9680023193359	97.1428985595703	-31.2467002868652	77.5347595214844	98.3372344970703	-30.1757736206055	76.1416702270508	99.0889205932617	-29.7498016357422	74.5588989257812	98.9770202636719	-30.2778797149658	73.2583999633789	98.1798400878906	-31.0129909515381	72.3866653442383	97.1356964111328	-32.0278739929199	71.970817565918	96.9998016357422	-30.5960521697998	72.8929977416992	97.1336898803711	-29.4524402618408	73.9546966552734	98.0137634277344	-28.8657093048096	74.8647994995117	99.2056427001953	-28.7982139587402	75.3066253662109	100.583190917969	-29.1274719238281	74.8818969726562	101.704895019531	-29.934211730957	74.0651016235352	101.560104370117	-31.1564140319824	73.0897979736328
DNH_34_1.am	11.4803829193115	-6.11877679824829	9.16683959960938	11.3587379455566	-5.08966588973999	7.75334167480469	10.6336250305176	-4.76797008514404	6.19178485870361	9.17910575866699	-4.98189687728882	5.37611293792725	7.90863990783691	-6.18480014801025	5.1313419342041	7.37042474746704	-7.78862333297729	5.57444143295288	7.40002870559692	-9.01574993133545	6.80719137191772	7.88659715652466	-9.11626625061035	8.5027551651001	8.80698585510254	-8.83013725280762	9.98215389251709	7.1684718132019	-8.87304306030273	10.5328712463379	6.09110689163208	-8.5907506942749	9.42051315307617	5.44799423217773	-8.85936737060547	7.93356990814209	5.50784873962402	-9.33355522155762	6.38844013214111	6.31654357910156	-9.88453674316406	5.07449817657471	7.52924633026123	-10.8695421218872	4.76520013809204	8.69349956512451	-11.6916189193726	5.4907398223877	9.44131469726562
DNH_60_1.am	26.6957664489746	20.4022483825684	18.9419651031494	26.5246658325195	19.8834991455078	20.3997478485107	26.1239318847656	20.4024486541748	21.774206161499	25.4198703765869	21.6208992004394	22.372896194458	25.079345703125	23.1169128417969	22.1992092132568	25.1521072387695	24.3827781677246	21.3279228210449	25.4419727325439	24.5734882354736	19.8284912109375	25.2666244506836	24.1279449462891	18.3542900085449	25.6026115417481	23.1556148529053	17.2113800048828	23.469970703125	23.8017711639404	16.7258720397949	22.882942199707	24.4349918365479	18.0053997039795	22.6855392456055	25.3690795898438	19.1609001159668	23.4483394622803	26.2066154479981	20.1687450408936	24.8399448394775	26.6990833282471	20.6965465545654	26.2837181091309	27.1627655029297	20.4919567108154	27.3636589050293	27.1660480499268	19.3997001647949	27.7234153747559
DNH_22_1.am	26.8926963806152	20.0130939483643	18.1295394897461	26.9385395050049	20.0136184692383	19.7692394256592	26.831974029541	20.5907173156738	21.2918014526367	26.0620403289795	21.7188262939453	22.1487007141113	25.4838008880615	23.2131004333496	21.8239994049072	25.1557121276856	24.2577972412109	20.6864376068115	25.1421737670898	24.2389373779297	19.0101661682129	24.8367023468018	23.7426872253418	17.4747314453125	25.3784523010254	23.0942478179932	16.1274929046631	23.3311424255371	23.1861305236816	16.146915435791	22.4385471343994	23.8775901794434	17.2433967590332	22.4249401092529	24.9224128723144	18.4578990936279	22.9639854431152	25.9718551635742	19.5715751647949	24.2099456787109	26.6995964050293	20.2890911102295	25.7015571594238	27.143123626709	20.0876007080078	26.9545516967773	27.0181198120117	19.1335983276367	27.7815399169922
KB_6067_1.am	11.600564956665	-6.61230373382568	8.9431209564209	11.4048080444336	-5.94263219833374	7.3438777923584	10.4937219619751	-5.83560562133789	5.8857569694519	9.13979339599609	-6.1157112121582	4.81695985794067	7.98412990570068	-7.30547571182251	4.4242901802063	7.37127113342285	-8.58674621582031	5.25529003143311	7.22444581985474	-9.25145530700684	6.83236980438232	7.70177221298218	-9.18878078460693	8.50179004669189	8.5013427734375	-8.63452434539795	9.94682693481445	7.20895433425903	-8.36337471008301	10.1239109039307	6.20131206512451	-8.0808801651001	9.05191993713379	5.73686790466309	-8.40367031097412	7.57333040237427	5.82193517684937	-8.97412586212158	6.11421346664429	6.50499439239502	-9.85237884521484	5.01891994476318	7.6135687828064	-10.910252571106	4.76213884353638	8.7293119430542	-11.6085548400879	5.64853572845459	9.49385261535645
KW_10840_1.am	18.3801593780518	33.1708106994629	29.2099800109863	18.5145683288574	34.3597984313965	29.941837310791	18.7915668487549	35.2970008850098	30.9061279296875	19.1745052337646	35.253101348877	32.2608642578125	19.0879783630371	34.1995010375977	33.2129020690918	19.04443359375	32.9953994750977	33.977466583252	18.9672431945801	31.642599105835	33.5970230102539	18.8153095245361	30.6195068359375	32.5830879211426	18.6396369934082	30.0567054748535	31.2852649688721	20.5990390777588	29.1264476776123	31.4932632446289	21.2256240844727	29.5878982543945	32.4614753723145	21.0154762268066	30.0379467010498	33.6482200622559	20.4188785552979	30.4936008453369	34.6206703186035	19.3156032562256	30.8932952880859	35.1288757324219	18.0782699584961	30.8915195465088	35.4647598266602	16.9515991210938	30.4197082519531	35.1223640441895	16.3367500305176
KW_9600_1.am	20.4199981689453	19.0299072265625	18.9988422393799	20.7957000732422	20.1190319061279	18.3131084442139	20.7996997833252	21.0733261108398	17.439582824707	20.0480003356934	21.963737487793	16.7144145965576	18.9909000396729	21.7700576782227	15.9510841369629	17.8957996368408	20.97825050354	15.7795915603638	17.1923007965088	20.13844871521	16.4988098144531	16.6356620788574	19.3368186950684	17.4499015808106	16.8198947906494	18.7443027496338	18.6819458007812	15.3722152709961	19.6539363861084	18.9615955352783	15.2871437072754	20.7290096282959	18.3015804290771	15.2465343475342	21.274600982666	17.0640087127686	15.5473251342773	21.3201007843018	15.7622375488281	16.1557559967041	20.6144008636475	14.785174369812	16.4438095092773	19.5453281402588	14.1206493377686	16.6344585418701	18.2669105529785	13.9991521835327	16.6436939239502
KW_9700_1.am	27.0506534576416	20.5352668762207	18.2507934570312	27.0934715270996	20.3988990783691	19.841911315918	27.1403293609619	20.7444000244141	21.3652725219727	26.0447807312012	21.6070709228516	22.0884380340576	25.1590709686279	22.8855991363525	21.9593696594238	24.9606285095215	24.264799118042	21.1590690612793	24.8210220336914	24.7849044799805	19.6480693817139	24.8122005462646	24.426700592041	18.1082992553711	25.2248115539551	23.5625228881836	16.7941608428955	23.2401275634766	23.9318771362305	16.2694435119629	22.5249900817871	24.2847995758057	17.5583915710449	22.3977527618408	25.0497417449951	18.8246479034424	23.0459671020508	25.9006385803223	19.9118423461914	24.3337669372559	26.4799995422363	20.4820327758789	25.6909294128418	27.1048011779785	20.1713027954102	26.7255554199219	27.2532291412354	19.0955753326416	27.119197845459
KW_9900_1.am	19.3588638305664	18.4771709442139	34.0452270507812	20.9453029632568	18.3609390258789	34.51171875	21.9620475769043	18.4360504150391	35.6577758789062	22.1121006011963	18.0761814117432	37.1224212646484	21.4953002929688	18.460657119751	38.3992195129395	20.2086353302002	19.1831588745117	39.0110015869141	18.6266994476318	19.5516567230225	38.7780113220215	17.4298858642578	18.932804107666	37.8612899780273	16.8918304443359	18.8458633422852	36.2981185913086	15.9086275100708	17.6248664855957	37.5873489379883	16.5699996948242	17.5608005523682	38.7605018615723	17.2010002136231	18.1011657714844	39.8745498657227	17.9242553710938	19.0514526367188	40.571605682373	18.6782760620117	20.1841869354248	40.3044853210449	18.9864997863769	21.4306716918945	39.8779258728027	18.3852996826172	22.2820148468018	38.9749641418457	17.5494003295898
MLD_31_1.am	14.0426635742188	15.0982189178467	21.6202049255371	13.1978998184204	16.3765277862549	21.8323364257812	13.1233758926392	17.877082824707	21.5755367279053	13.4534358978272	19.2811393737793	21.0909976959229	14.7563724517822	19.7884521484375	20.5365295410156	16.1666393280029	19.6512832641602	20.1162872314453	17.1832008361816	18.619255065918	20.1154460906982	17.2544002532959	17.0962600708008	19.9492321014404	16.9343299865723	15.5775861740112	19.8692646026611	17.2531776428223	15.6724300384522	17.4689426422119	17.3613319396973	17.0888214111328	17.1926155090332	17.4118995666504	18.5750007629394	17.1650009155273	17.8199005126953	19.7483253479004	17.9077758789062	18.37619972229	20.3007793426514	19.1697902679443	18.9097003936768	20.1141395568848	20.5116996765137	19.4230003356934	19.1748008728027	21.4305000305176	19.7929000854492
SK_83_1.am	27.2129001617432	-47.1279373168945	7.65775871276855	25.8150329589844	-46.5172996520996	7.07100582122803	24.6287708282471	-45.4164161682129	6.84778594970703	24.3428173065186	-43.9351043701172	7.22649955749512	24.7149543762207	-42.812801361084	8.28974723815918	25.6353034973144	-42.4687652587891	9.49446868896484	26.7343006134033	-43.2519989013672	10.3354997634888	28.1279335021973	-44.1352005004883	10.3932838439941	29.3595428466797	-45.2209701538086	10.3528776168823	30.4700183868408	-43.249828338623	9.50141906738281	29.8207263946533	-41.7867965698242	9.52939987182617	28.6272163391113	-40.6598014831543	9.7458553314209	27.0652313232422	-40.3451995849609	10.1100482940674	25.9008483886719	-40.9408569335938	11.0214920043945	25.3840408325195	-42.0803985595703	12.0673160552978	25.8488349914551	-43.3369636535645	12.9042015075684	26.8757953643799
SK_847_1.am	8.30014991760254	7.87018537521362	7.46607875823975	6.96732330322266	7.60999488830566	8.43614387512207	6.07376956939697	7.62419748306274	9.79822444915771	6.22227191925049	8.13434982299805	11.3733005523682	7.23741006851196	8.44800472259521	12.6224584579468	8.82940483093262	8.63337516784668	12.8905153274536	10.2912702560425	8.9675464630127	12.2394876480103	11.2700004577637	9.5809907913208	11.0377321243286	11.626350402832	9.45392322540283	9.4008846282959	11.8256587982178	11.2833824157715	9.36617374420166	11.2692623138428	12.2856302261353	10.7627000808716	10.9054269790649	12.2786045074463	12.5684223175049	10.4448289871216	11.7448749542236	14.2671661376953	10.1841688156128	10.32155418396	15.3948669433594	10.5780506134033	8.60006427764893	15.4167995452881	11.3571662902832	7.21406936645508	14.6159000396728	12.3894605636597
SK_879_1.am	6.91489124298096	11.4848289489746	4.70186805725098	6.6225175857544	13.1026000976562	3.90943503379822	7.41845369338989	14.4991588592529	3.12886428833008	8.8293981552124	15.3597278594971	2.46313452720642	10.4929475784302	15.5845003128052	2.76901006698608	11.767032623291	14.617654800415	3.62532663345337	12.1758098602295	12.9470224380493	4.16081428527832	11.8073778152466	11.2403240203857	4.65448760986328	10.8993873596191	9.74399185180664	5.04942560195923	11.7277317047119	9.16671848297119	4.53754758834839	12.7585725784302	9.94210529327393	3.59494733810425	13.5327491760254	11.3184700012207	3.15788698196411	13.8001022338867	12.8652572631836	3.52355599403381	13.5939455032349	14.2599143981934	4.30992698669434	13.2309684753418	14.7898921966553	5.65578365325928	12.9506864547729	14.2071599960327	7.12047863006592	12.4458923339844
SKW_18_1.am	7.48194599151611	5.32564449310303	5.1849045753479	7.70237922668457	4.03269290924072	4.26310062408447	7.20231819152832	2.6782660484314	3.56448841094971	6.17300701141357	1.67881488800049	3.03277230262756	4.74187088012695	1.25451624393463	3.57490992546081	3.53703570365906	1.78205609321594	4.43313980102539	3.21645450592041	3.08095264434814	5.2953929901123	3.51145577430725	4.55646896362305	5.89394474029541	4.15084648132324	6.02686214447021	6.09197378158569	2.87295937538147	6.75607824325562	5.45455646514893	2.13696002960205	5.62849235534668	4.88348197937012	1.47125005722046	4.3654088973999	4.59388256072998	1.19946002960205	2.95009040832519	4.8372106552124	1.55040001869202	1.71239018440247	5.55207300186157	2.15371751785278	1.22696805000305	6.75122261047363	2.5935218334198	1.57042193412781	8.09070682525635	3.05870008468628
STS_19_1.am	49.4657897949219	-75.1124267578125	7.24740648269653	50.6868667602539	-75.7965927124023	6.54800510406494	51.9830932617188	-76.0693511962891	5.83902359008789	53.3514633178711	-75.4746322631836	5.42217350006104	54.1938133239746	-74.2664642333984	4.89637804031372	54.1146507263184	-72.7293853759766	4.86198711395264	53.1620597839355	-71.6395874023438	5.41995000839233	51.8781051635742	-71.3093566894531	6.28344774246216	50.6699829101562	-71.5288238525391	7.26816511154175	51.9416809082031	-70.5693206787109	8.11446666717529	53.2542991638184	-70.2375564575195	7.68345928192139	54.2907257080078	-70.1082534790039	6.72838973999023	54.8699989318848	-70.1693572998047	5.4462423324585	54.6684494018555	-70.4121398925781	4.0824728012085	53.7358093261719	-70.5737762451172	3.03200793266296	52.3317985534668	-70.5586700439453	2.91522026062012	51.0909004211426
STS_5_1.am	80.7996597290039	25.8465137481689	14.4921941757202	82.2640228271484	25.8553104400635	14.78053855896	83.5176010131836	25.5715961456299	15.5803470611572	83.9929962158203	24.7445983886719	16.7748355865479	83.7377014160156	24.2052688598633	18.1445465087891	82.5864105224609	23.7238235473633	19.0582828521729	81.0670013427734	23.6434707641602	19.0031604766846	79.7836990356445	23.7832641601562	18.2123031616211	78.9831390380859	23.7971153259277	16.8943786621094	78.6957397460938	21.9740943908691	17.4776592254639	79.5238342285156	21.3826103210449	18.4745483398438	80.5056991577148	21.6318626403809	19.4826507568359	81.1920318603516	22.4997596740723	20.3196964263916	81.1819915771484	23.7628479003906	20.9171829223633	80.6041030883789	24.9890670776367	21.3482284545898	79.5598983764648	25.767463684082	21.1367969512939	78.3950500488281
STW_255_1.am	20.6312217712402	31.7137680053711	22.3056831359863	21.1787033081055	30.2541942596436	21.5396003723144	21.2689990997314	29.1240844726562	20.258394241333	20.9423179626465	29.0756645202637	18.5706005096436	19.9708042144775	29.8421649932861	17.4291000366211	18.8886623382568	31.1774806976318	17.1972999572754	18.1736297607422	32.6197090148926	17.8612995147705	18.1905307769775	33.8726921081543	19.1118755340576	18.4969711303711	34.643497467041	20.6475467681885	18.5730495452881	35.5490646362305	19.2718830108643	18.9362926483154	35.3541145324707	17.640100479126	18.4492683410644	34.3435020446777	16.3269004821777	17.4253997802734	33.1486015319824	15.697099685669	16.1765441894531	32.0700607299805	16.039400100708	14.9018468856812	31.4381942749023	17.0136699676514	13.9557476043701	31.4694900512695	18.3763999938965	13.7866497039795
STW_329_1.am	19.9200248718262	35.0725555419922	18.2548980712891	19.3310737609863	33.6899375915527	17.611234664917	18.4891510009766	32.3555526733398	17.7179222106934	17.5608348846436	31.8107223510742	18.8962001800537	17.4997005462646	31.3687801361084	20.4610328674316	17.9247016906738	31.7135848999023	21.9619026184082	18.9423866271973	32.790943145752	22.2633991241455	19.3671379089356	34.3084144592285	22.0023460388184	19.7416915893555	35.7265930175781	21.2772579193115	18.3096389770508	36.2946166992188	22.3553657531738	17.2971115112305	35.6484146118164	23.0342998504639	17.1033039093018	34.3462677001953	23.619499206543	17.4018936157227	33.0007820129395	23.9993000030518	18.3708457946777	31.9261207580566	23.8505001068115	19.7105236053467	31.3858089447021	23.6959991455078	21.0530090332031	31.8628883361816	23.5602416992188	21.8199138641357
STW_498_1.am	13.2019472122192	17.9097328186035	20.645076751709	12.5886964797974	17.6331996917725	19.0499839782715	12.7680778503418	17.3102035522461	17.4212436676025	13.9328670501709	16.9190673828125	16.2805690765381	15.5204887390137	17.5199146270752	16.0723743438721	16.9172210693359	18.1016407012939	16.8450393676758	17.6891403198242	18.4842147827148	18.3110198974609	17.5724716186523	18.4930553436279	20.014835357666	16.696662902832	18.6408309936523	21.4983158111572	18.4826736450195	16.9925804138184	21.507999420166	18.9740657806396	16.3936862945557	20.052526473999	19.5107116699219	16.6851749420166	18.4691886901856	19.7609176635742	17.6106090545654	17.1200256347656	19.4552612304688	19.1795330047607	16.620548248291	19.1166267395019	20.7754611968994	16.8518238067627	18.5057430267334	21.760196685791	18.0635871887207	18.0389823913574
STW_504_1.am	30.8955535888672	20.193941116333	41.0045471191406	31.9982414245606	20.3446617126465	39.9682998657227	33.5542984008789	20.0568046569824	40.0108032226562	34.862117767334	19.7322731018066	40.7326736450195	35.3820152282715	19.6373481750488	42.1797714233398	34.981201171875	19.7653923034668	43.6496162414551	33.6263008117676	19.9440460205078	44.385856628418	32.0703239440918	19.8131217956543	44.5272560119629	30.7631607055664	19.6147899627686	43.7638168334961	31.3873786926269	18.0622024536133	45.1338424682617	32.6493110656738	17.6473045349121	45.4087371826172	33.9911994934082	17.8763065338135	45.607479095459	35.0240859985352	18.750919342041	45.8121795654297	35.3121032714844	20.0536594390869	46.016242980957	34.7969017028809	21.3065929412842	46.0973052978516	33.7370986938477	22.1009216308594	45.933967590332	32.3785018920898
StW_573_1.am	68.3677520751953	121.85587310791	75.8304901123047	67.6516036987305	123.256439208984	75.3409423828125	66.3080139160156	124.081848144531	74.6784591674805	64.7555999755859	123.823944091797	74.1038055419922	63.9691619873047	122.561294555664	73.2986373901367	63.8590278625488	121.010162353516	72.842529296875	64.4268112182617	119.517295837402	73.0908660888672	65.4096145629883	118.789009094238	74.2142028808594	66.6606979370117	118.64958190918	75.3269653320312	65.1023406982422	117.853103637695	75.8072738647461	63.6301574707031	118.132293701172	75.3414459228516	62.6491012573242	118.506233215332	74.0892333984375	62.4654998779297	118.934204101562	72.5723724365234	63.1400985717773	119.365997314453	71.1775970458984	64.3740997314453	119.324081420898	70.1876525878906	65.8565979003906	118.761787414551	70.2307739257812	67.0608978271484
StW_578_1.am	25.5543479919434	19.4462738037109	35.8493690490723	25.2121543884277	20.3701171875	36.934398651123	25.2155055999756	21.178186416626	38.046199798584	25.946756362915	21.2375640869141	39.308162689209	26.7351493835449	20.3691959381104	40.1960983276367	27.4247436523438	19.1520519256592	40.456241607666	27.6145000457764	18.1996994018555	39.3797988891602	27.7016983032227	17.6356086730957	38.027099609375	27.3018226623535	17.6150512695312	36.576530456543	29.7287311553955	17.3647518157959	37.1058807373047	30.4158496856689	17.8233375549316	38.2890472412109	30.2665481567383	18.2585754394531	39.6679000854492	29.6895866394043	18.2819576263428	40.9382019042969	28.6078472137451	17.822151184082	41.8946990966797	27.6045150756836	16.9052448272705	42.0714988708496	26.6934928894043	15.8886499404907	41.5219993591309	26.4504776000977
StW_98_1.am	5.56266260147095	10.4881610870361	6.23800373077393	4.23238182067871	9.38633823394775	5.85176038742065	3.59173679351807	7.73348379135132	5.98408317565918	3.6372184753418	6.09980964660645	6.71372890472412	4.84899139404297	5.11629867553711	7.30904865264893	6.5301194190979	4.94931983947754	7.69263172149658	7.96731567382812	5.95781993865967	7.64555692672729	8.32696151733398	7.71076011657715	7.76404666900635	8.41007328033447	9.51432228088379	7.81287288665771	8.93054103851318	9.22917366027832	9.78362655639648	8.66446876525879	7.79565000534058	10.7036762237549	8.27001571655273	6.13348007202148	10.8024425506592	8.16427421569824	4.70196533203125	9.85656547546387	8.14457130432129	3.78207993507385	8.49457550048828	8.84019470214844	3.75804996490479	6.94766330718994	9.73331451416016	4.46737003326416	5.65611839294434	10.5405998229981
Taung_1.am	78.0390243530273	29.7421073913574	81.8530883789062	79.5441284179688	30.3716220855713	82.3197250366211	80.3975982666016	30.1181335449219	83.6830902099609	81.036003112793	29.0370998382568	84.825798034668	80.7401962280273	27.8758583068848	85.9862518310547	79.5417022705078	26.8894882202148	86.53369140625	78.1534729003906	26.2959995269775	85.9325561523438	77.1781997680664	26.0100688934326	84.5941696166992	76.5044937133789	26.1335754394531	83.0310897827148	77.0051879882812	24.6355381011963	82.9404983520508	78.2591094970703	24.3378524780273	84.0015029907227	78.9655914306641	24.4097442626953	85.5088424682617	79.0979309082031	24.9470386505127	87.0961990356445	78.6050033569336	26.0308990478516	88.3199996948242	77.2543487548828	26.9561157226562	88.7129974365234	75.7539215087891	27.499813079834	88.1844940185547	74.523681640625
StW_53_1.am	14.3201265335083	29.7594757080078	5.80910873413086	15.1898469924927	31.4616584777832	5.84917640686035	15.1219511032104	33.1194000244141	6.78406381607056	14.5354661941528	34.3922996520996	7.91491556167603	12.9324550628662	35.1063270568848	8.47584056854248	11.1832704544067	34.5755004882812	8.7601203918457	10.06130027771	33.0133018493652	8.46724987030029	9.89016437530518	31.1131973266602	8.22954750061035	10.5204858779907	29.339506149292	7.78485345840454	10.3109130859375	29.3476219177246	9.2630558013916	9.99373722076416	30.5962142944336	10.2405786514282	9.60528755187988	32.1370124816895	10.4877891540527	9.311354637146	33.6411666870117	10.0042924880981	9.020920753479	34.4890975952148	8.65649032592773	8.29972267150879	34.5919990539551	7.25451755523682	7.6513204574585	33.8459129333496	6.05215072631836	7.52353668212891
StW_151_1.am	25.974006652832	8.19344615936279	26.5703754425049	26.3654670715332	8.58717632293701	24.9691009521484	25.9579544067383	9.37901401519775	23.6289005279541	25.0552997589111	10.7021999359131	23.0916996002197	23.6464672088623	11.5295429229736	23.4591846466064	22.3833503723144	11.5759868621826	24.5222587585449	22.0603103637695	10.8223915100098	25.9710006713867	22.7288684844971	10.3135681152344	27.4127006530762	23.7869644165039	9.45446586608887	28.4216079711914	23.4376316070557	11.1464233398438	29.1440734863281	22.9229335784912	12.352484703064	28.3311996459961	22.294807434082	13.046929359436	27.0217742919922	21.4926147460938	12.9556198120117	25.6882991790771	20.681188583374	11.902063369751	24.8737735748291	19.8877410888672	10.601993560791	24.6154003143311	19.7038307189941	9.25325775146484	25.3670463562012	19.9950332641602
[truncated: 29 more columns]
