# Supplementary material for: New fossils from Kromdraai and Drimolen, South Africa, and their distinctiveness among Paranthropus robustus
Source: Sci Rep. 2022 Aug 17;12:13956. doi: 10.1038/s41598-022-18223-7 (PMC9385619; doi:10.1038/s41598-022-18223-7)
Supplement: Supplementary file 1 — Supplementary Information 1. [file 41598_2022_18223_MOESM1_ESM.zip › Data_S7.csv]

EMBR_121_1.am	9.82233619689941	12.8379917144775	7.54141426086426	8.981369972229	14.1746997833252	8.4713077545166	8.31234931945801	15.2769002914429	9.62194633483887	8.95227909088135	16.0374851226807	11.1402835845947	10.0561351776123	15.7370471954346	12.5257120132446	11.0808601379394	14.4040002822876	13.1789302825928	11.7572994232178	12.868800163269	12.5369606018066	12.5036430358887	11.7799167633057	11.2334003448486	12.4197759628296	11.0692768096924	9.64614677429199	14.6732892990112	11.3692951202393	10.4119520187378	15.0777606964111	12.7474861145019	11.6301755905151	14.6127004623413	13.5829000473022	13.2878999710083	13.5882005691528	14.046199798584	14.841100692749	11.9135971069336	13.7896995544434	15.6156883239746	10.5926446914673	12.4834394454956	15.5557985305786	9.79791927337646	10.9405822753906	14.9109802246094	10.1489305496216
EMBR_136_1.am	22.3160972595215	12.4918880462647	10.7116031646728	23.8982677459717	12.3872928619385	10.1800289154053	24.8982791900635	12.3397827148438	9.01594161987305	25.3243999481201	12.1496591567993	7.4625186920166	24.7451667785644	11.6649885177612	6.01680660247803	23.5095138549805	10.976640701294	5.13124513626099	21.8833999633789	10.8385982513428	5.22884845733643	20.4986991882324	10.9475440979004	6.16352081298828	19.2978363037109	11.397931098938	7.26100444793701	18.2760734558106	13.0819501876831	5.8803563117981	19.3241195678711	13.4080657958984	4.19836235046387	20.6543502807617	12.5962362289429	2.83775568008423	22.0030479431152	11.5295963287353	1.70257115364075	23.1717987060547	9.89701747894287	1.66261518001556	22.8818778991699	8.23246765136719	2.72518348693848	21.6674690246582	7.28406476974487	4.01298713684082	20.0939559936523
EMBR_179_1.am	15.5757417678833	13.5135002136231	6.78735971450806	15.1667861938477	11.9500408172607	7.06738901138306	14.3327236175537	10.8674211502075	7.9173436164856	13.3763790130615	10.5390625	9.19987869262695	12.9767618179321	11.0867004394531	10.7156076431274	13.2006664276123	12.488974571228	11.5757522583008	13.8376588821411	13.9872856140137	11.5198659896851	14.2833709716797	15.3611001968384	10.7151355743408	14.6762733459473	16.4569969177246	9.53097152709961	12.7916564941406	17.5335464477539	9.70090484619141	11.44908618927	16.7465991973877	10.8063907623291	10.9685211181641	15.6061782836914	12.316972732544	10.8508071899414	14.1499996185303	13.5913238525391	11.7575979232788	12.9139003753662	14.7400827407837	13.5901002883911	12.8772001266479	15.1688776016235	15.2417297363281	13.7443866729736	14.7994794845581	16.2782344818115
EMBR_205_1.am	15.0295562744141	8.43432235717773	5.87413787841797	14.6326246261597	7.06580257415771	5.86870002746582	13.9440774917603	6.07582521438599	6.67351007461548	13.1635713577271	5.6915979385376	7.81402683258057	13.0802335739136	6.0763988494873	9.21430015563965	13.3115711212158	7.04183387756348	10.1508340835571	13.8464040756226	8.3821907043457	10.1499996185303	14.4061870574951	9.66845321655273	9.73970603942871	14.5288553237915	10.7745113372803	8.80952072143555	12.5594863891602	12.1205997467041	10.0060081481934	11.2942600250244	10.9426612854004	10.7063999176025	10.8497486114502	9.45039463043213	11.8701000213623	10.8762283325195	8.2264232635498	13.3763999938965	12.1314239501953	7.04908084869385	14.2214002609253	13.9982652664185	6.58611392974854	14.2062997817993	15.7698698043823	7.16527366638184	13.6765794754028	16.7716693878174
EMBR_212_1.am	9.10929393768311	11.3867216110229	9.83098125457764	8.37303066253662	12.6034002304077	9.98677635192871	8.08815097808838	13.71116065979	10.8316297531128	8.19128894805908	14.253963470459	12.1254329681397	8.56043148040771	13.9423761367798	13.4575719833374	9.17770290374756	12.9749002456665	14.2190456390381	9.8089427947998	11.7016000747681	14.0383930206299	10.421220779419	10.5138940811157	13.5294885635376	10.9298496246338	9.53523635864258	12.6047401428223	12.6998977661133	9.54755306243896	13.6450510025024	12.9414939880371	10.3509998321533	14.9011564254761	12.2373542785644	11.0537996292114	16.0788631439209	11.1224040985107	11.5578470230103	16.8417873382568	9.62716197967529	11.5811004638672	17.0815525054932	8.30129051208496	10.8454866409302	17.022647857666	7.88877296447754	9.56807041168213	16.4066715240479	8.42023277282715
EMBR_281_1.am	107.521827697754	30.0970668792725	99.501838684082	108.622779846191	28.9361591339111	99.2839584350586	109.776489257812	28.0122051239014	98.6516723632812	110.55842590332	28.0921058654785	97.2712097167969	110.717376708984	28.494234085083	95.7336578369141	110.033996582031	29.4379806518555	94.6311340332031	108.686309814453	30.2680530548096	94.4241333007812	107.378089904785	31.1073303222656	94.9014358520508	106.449234008789	32.1566619873047	95.766716003418	107.461769104004	34.2552642822266	95.1650238037109	109.04093170166	34.2324066162109	93.9189300537109	110.127334594727	32.9118995666504	92.7010116577148	111.095001220703	31.455265045166	91.5574798583984	110.830001831055	29.447265625	91.2052764892578	109.331001281738	28.0552883148193	91.1720275878906	107.358215332031	27.9981250762939	91.7045516967773	105.606918334961
EMBR_383_1.am	-19.8422622680664	24.0220489501953	25.951623916626	-20.3567161560059	25.0342998504639	26.6346778869629	-20.2223434448242	25.9041004180908	27.5935649871826	-19.519926071167	26.2709999084473	28.6226806640625	-18.558895111084	25.9592895507812	29.4904651641846	-17.5511817932129	25.2677211761475	29.6547870635986	-16.8990306854248	24.3390998840332	28.9668788909912	-16.4558506011963	23.3439865112305	28.1802673339844	-16.4731025695801	22.5704135894775	27.0893898010254	-14.5692481994629	23.0614509582519	26.8407192230225	-13.9969425201416	24.1555004119873	27.9622173309326	-14.1038150787353	24.8686008453369	29.4593544006348	-14.423957824707	25.3609943389893	31.0077533721924	-15.3585472106934	25.2528495788574	32.244270324707	-16.3954830169678	24.0462532043457	32.5743942260742	-17.0162792205811	22.5975608825684	32.1809463500977	-17.0261993408203
EMBR_384_1.am	17.9840927124023	12.2844648361206	11.7068691253662	19.6009006500244	12.187578201294	11.6788263320923	21.0352993011475	12.2952995300293	10.9625034332275	21.5687294006348	12.2998714447022	9.43437194824219	21.4099006652832	11.8395366668701	7.91436195373535	20.2692565917969	11.318808555603	6.83646821975708	18.6933708190918	10.9853849411011	6.63580322265625	17.12619972229	11.0931367874146	7.2212233543396	15.7713165283203	11.5545701980591	8.09632396697998	14.8452873229981	13.5345897674561	6.76963424682617	15.9646997451782	13.9665832519531	5.41811084747315	17.3791007995606	13.4347457885742	4.37963247299194	18.6798992156982	12.576621055603	3.44693231582642	19.5135993957519	10.9868745803833	3.47343254089356	19.5356636047363	9.32919502258301	4.11577177047729	18.4733734130859	8.27346038818359	5.1348237991333	16.9162559509277
EMBR_473_1.am	6.55373954772949	9.42693710327148	10.1261644363403	5.72609615325928	10.3991003036499	11.2090044021606	5.61715888977051	10.9665517807007	12.683479309082	6.31729698181152	11.0396003723144	14.1800413131714	7.28276443481445	10.1852712631226	15.1924724578857	8.31715393066406	8.99197959899902	15.4818572998047	8.92987251281738	7.77929401397705	14.5687961578369	9.35766983032227	6.95955514907837	13.1762351989746	9.73792171478271	6.62834119796753	11.5966463088989	12.0722188949585	6.9726505279541	11.6027450561523	12.8535537719727	7.46628999710083	13.2396039962769	12.5136184692383	7.54361248016357	15.1741523742676	11.5973205566406	7.64974021911621	16.8889389038086	10.1357069015503	6.9840292930603	17.9014511108398	8.70465469360352	5.70182991027832	17.9442481994629	7.93358039855957	4.34596014022827	16.9055900573731	8.18136024475098
EMBR_479_1.am	11.7737426757812	10.0291719436646	10.0307397842407	13.0417490005493	11.4338998794556	9.79976749420166	13.536922454834	12.8331146240234	8.75057220458984	13.4141845703125	13.9545059204102	7.25454330444336	13.0466747283936	13.8234252929688	5.40684747695923	12.2940044403076	12.6574001312256	4.17942094802857	11.460916519165	10.9466075897217	4.06369543075562	10.3588085174561	9.62943840026855	4.90766620635986	9.41741180419922	8.58492946624756	6.17656517028809	7.19304466247559	9.63717460632324	5.364333152771	7.54891490936279	11.3752517700195	4.32604074478149	8.6500129699707	12.4822597503662	2.83258247375488	10.0749864578247	12.9327001571655	1.35374927520752	12.1832447052002	12.7905998229981	0.991966724395752	13.4882717132568	11.1093997955322	0.957200407981873	13.6689586639404	9.12987041473389	1.6947603225708	12.8465785980225
GG_22763_1.am	62.7560424804688	127.126258850098	44.3257751464844	60.9590835571289	126.692092895508	44.7884902954102	59.31884765625	127.31876373291	45.4573020935059	58.2906799316406	128.617233276367	46.4211883544922	58.2981948852539	130.225372314453	47.3516006469727	59.7477149963379	131.338684082031	47.8743667602539	61.6342010498047	131.7802734375	47.923698425293	63.3600845336914	131.583114624023	47.1994247436523	64.6976165771484	130.705520629883	46.1073341369629	64.6194152832031	132.556747436523	45.3215484619141	63.1458473205566	133.411987304688	45.5996475219727	61.7830009460449	133.868316650391	46.5307235717773	60.8116226196289	133.740142822266	47.9514274597168	60.4804725646973	132.932357788086	49.4323463439941	61.1941604614258	132.104370117188	50.7545013427734	62.7136650085449	131.395080566406	51.0081939697266	63.9560241699219
GG_29102_1.am	65.6179580688477	118.939849853516	8.24565505981445	63.6754341125488	119.044204711914	8.67756271362305	62.2302017211914	120.245826721191	9.32182788848877	61.2619018554688	121.677474975586	10.3052425384522	61.5555000305176	123.369277954102	11.1859312057495	63.1817016601562	124.389434814453	11.5561857223511	65.1395034790039	124.555770874023	11.1939859390259	66.9221038818359	124.086631774902	10.3767375946045	68.1898040771484	123.047088623047	9.30241203308105	67.7679595947266	125.058364868164	9.20206260681152	66.4530334472656	125.734085083008	9.65959453582764	65.4231643676758	125.681518554688	10.8382797241211	64.6174011230469	125.517196655273	12.1903495788574	64.2910537719727	124.914344787598	13.5668258666992	64.9395980834961	123.914398193359	14.5337677001953	66.1572036743164	122.981658935547	14.6612596511841	67.3252029418945
GG_31132_1.am	61.4097061157227	116.461441040039	8.17834186553955	59.6222496032715	116.735244750977	8.32042694091797	58.28125	117.70866394043	9.00235939025879	57.400146484375	118.961357116699	9.95252895355225	57.8925018310547	120.207489013672	11.1131992340088	59.3735885620117	120.957809448242	11.7829685211182	61.1721954345703	120.877593994141	11.9398632049561	62.8004989624023	120.24250793457	11.5658531188965	63.9831428527832	119.510620117188	10.4011096954346	64.1746673583984	121.62287902832	9.6256046295166	63.1595993041992	122.572647094727	9.9542064666748	62.1788787841797	122.898162841797	10.9364452362061	61.420295715332	122.658767700195	12.1168766021728	61.0558319091797	122.000671386719	13.3382787704468	61.4281997680664	121.044891357422	14.3173408508301	62.2915115356445	119.948684692383	14.4741306304932	63.1295013427734
GG_35274_1.am	8.82381153106689	19.5466651916504	21.9901256561279	6.99743223190308	19.3818645477295	22.3483772277832	5.42102003097534	20.1158847808838	23.1487922668457	4.55038022994995	21.4876403808594	24.1638011932373	4.81125020980835	22.9802284240723	25.208028793335	6.34249019622803	23.792594909668	25.8765029907227	8.20985794067383	23.9842662811279	25.9934043884277	9.88951015472412	23.6583003997803	25.2593994140625	11.1194477081299	22.8609962463379	24.0125312805176	11.0462055206299	24.8623008728027	23.7885913848877	9.80473804473877	25.7664089202881	24.0426597595215	8.72440338134766	25.9363632202148	25.1130886077881	7.84546899795532	25.680549621582	26.3837947845459	7.62513399124146	24.9575328826904	27.7334175109863	8.20648574829102	23.9156341552734	28.6789722442627	9.31470012664795	22.8162345886231	28.917781829834	10.4744358062744
GG_804_1.am	65.3262481689453	136.28483581543	18.6972255706787	63.5037002563477	136.121871948242	19.0142364501953	62.088680267334	136.94905090332	19.8114891052246	61.1867446899414	138.124603271484	20.9197273254394	61.2165985107422	139.613296508789	21.9236221313477	62.5566101074219	140.72509765625	22.5103149414062	64.3736419677734	141.064483642578	22.7190628051758	66.1421966552734	140.924560546875	22.2324752807617	67.440559387207	140.190933227539	21.1536865234375	67.6600952148438	142.128723144531	20.1937942504883	66.3123016357422	142.980194091797	20.6375198364258	64.9994277954102	143.441741943359	21.4592742919922	63.9879913330078	143.123321533203	22.7552108764648	63.5683403015137	142.226654052734	24.1265296936035	64.0258255004883	141.23649597168	25.3795394897461	65.4012985229492	140.399887084961	25.7225341796875	66.6982498168945
GG_MCL_1994	61.8852615356445	89.2091751098633	98.2609786987305	61.4632873535156	90.9379653930664	97.9613952636719	61.5298767089844	92.6386108398438	98.3691024780273	62.0966377258301	93.9115905761719	99.4998016357422	63.1598129272461	94.2409973144531	100.859001159668	64.0358276367188	93.3556671142578	102.103515625	64.4523315429688	91.6831359863281	102.519996643066	64.8009796142578	89.9937362670898	102.104705810547	64.5657501220703	88.4452896118164	101.230194091797	66.5701675415039	89.2197570800781	101.532974243164	66.8283996582031	90.8077011108398	101.769996643066	66.5489883422852	92.2541961669922	102.375999450684	65.6614990234375	93.3905181884766	103.16300201416	64.3517532348633	93.5697937011719	104.123001098633	63.1758232116699	92.7288208007812	104.856781005859	62.5359954833984	91.2545318603516	105.033996582031	62.3851470947266
GG_MCZ_37265	98.6787109375	71.6345367431641	-93.0896301269531	100.723266601562	70.9531097412109	-93.1942291259766	102.417999267578	70.1089706420898	-94.1646194458008	103.332000732422	69.1918258666992	-95.8253631591797	102.757797241211	68.3871994018555	-97.6806030273438	100.852005004883	68.1574783325195	-98.6134033203125	98.7434997558594	68.4728698730469	-98.3773727416992	97.0921173095703	69.5135803222656	-97.7412719726562	96.1730270385742	70.9819793701172	-96.4828796386719	96.6092681884766	71.1629638671875	-98.7606353759766	97.8783493041992	70.6473693847656	-99.6071166992188	98.9148635864258	69.4973907470703	-100.122283935547	99.5169982910156	68.0247039794922	-100.295745849609	99.4153137207031	66.5190277099609	-99.7535552978516	98.4872436523438	65.6072387695312	-98.8118896484375	97.3599548339844	65.5031890869141	-97.659423828125	96.3842010498047
GG_MCZ_49006	30.4381713867188	63.5793037414551	-76.378173828125	28.4025726318359	63.5063171386719	-76.6119766235352	26.8250999450684	62.3699798583984	-76.1993713378906	26.1734008789062	60.5525436401367	-75.4684448242188	26.4302005767822	58.8978652954102	-74.3432006835938	27.886438369751	57.9551162719727	-73.5291442871094	29.9080009460449	58.2846145629883	-73.5179824829102	31.8041000366211	59.0490989685059	-73.8544006347656	33.0662994384766	60.6700134277344	-73.8397064208984	32.7733840942383	59.8567848205566	-72.340705871582	31.3803024291992	59.0890655517578	-71.7673645019531	30.2109718322754	57.9081878662109	-72.3024444580078	29.2637004852295	56.8399658203125	-73.2741088867188	29.0303249359131	55.8484382629395	-74.6352996826172	29.9167995452881	55.6311912536621	-76.1102294921875	31.093843460083	56.1664123535156	-77.2873001098633	32.3354148864746
GG_RG2259_1.am	8.5843448638916	16.6138305664062	20.2541770935059	6.74382781982422	16.9851131439209	20.3246002197266	5.43008995056152	17.9906997680664	21.1608009338379	4.61321115493774	19.2658939361572	22.2672996520996	5.01878547668457	20.4121475219727	23.6742992401123	6.5814380645752	20.8663558959961	24.5493431091309	8.37197017669678	20.6916351318359	24.5563735961914	10.0798988342285	20.3045406341553	23.9045066833496	11.5676145553589	19.5150337219238	23.0378723144531	11.9179201126099	21.4669532775879	22.6684951782227	10.5908813476562	22.4157180786133	22.7584991455078	9.19965171813965	22.8022384643555	23.5448989868164	8.10925102233887	22.6828479766846	24.7628002166748	7.73233461380005	22.0888729095459	26.2371006011963	8.3058967590332	21.0256462097168	27.2812118530273	9.49561595916748	19.9110794067383	27.4909782409668	10.6767177581787
GG_RG35274_1.am	8.57714080810547	19.6325569152832	22.0491218566894	6.81734037399292	19.3981876373291	22.4207363128662	5.33913040161133	20.1714782714844	23.201208114624	4.54794931411743	21.5043087005615	24.18581199646	4.81140089035034	22.9677886962891	25.1613693237305	6.29146146774292	23.7691841125488	25.8155288696289	8.1186351776123	23.9497871398926	25.9481391906738	9.7555103302002	23.6601238250732	25.2724380493164	11.0694313049316	23.0418186187744	24.1387462615967	11.4599304199219	24.6049041748047	23.6253089904785	10.2102003097534	25.5312118530273	23.9660911560059	8.96308040618896	25.9524097442627	24.8177700042725	8.00430965423584	25.7607822418213	26.1131134033203	7.54241418838501	25.1464729309082	27.5056648254394	8.08261013031006	24.0749282836914	28.5786437988281	9.18070030212402	22.9250087738037	28.9049568176269	10.3900871276856
PP_15294_1.am	37.2762565612793	88.7545623779297	30.6059684753418	35.6982002258301	88.6191558837891	30.7366676330566	34.3745460510254	89.1469802856445	31.3324127197266	33.7732315063477	90.299186706543	32.2332229614258	34.0649185180664	91.2128982543945	33.4834518432617	35.1763000488281	91.7738800048828	34.3966026306152	36.739200592041	91.8798828125	34.3902473449707	38.0962142944336	91.5431747436523	33.6780891418457	39.0265808105469	91.1284942626953	32.4424285888672	39.1081657409668	92.6697998046875	32.6985855102539	38.0887718200684	93.1090240478516	33.2499237060547	37.2570991516113	92.7996063232422	34.0989799499512	36.5520057678223	92.3540954589844	35.0348091125488	36.263801574707	91.6213531494141	35.9944114685059	36.6811981201172	90.6517715454102	36.6397247314453	37.6806983947754	89.9097671508789	36.5325355529785	38.7157592773438
PP_15295_1.am	92.3336563110352	-86.677131652832	19.5104560852051	93.803955078125	-86.8227005004883	19.9773845672607	94.8560028076172	-87.4761352539062	20.8960132598877	95.0789947509766	-88.6159515380859	21.9310188293457	94.4260025024414	-89.5107269287109	23.0415725708008	93.0939025878906	-90.029296875	23.6597404479981	91.5688018798828	-89.8493423461914	23.38698387146	90.3286972045898	-89.3381576538086	22.606876373291	89.79638671875	-88.7591247558594	21.2464485168457	89.550910949707	-90.4326934814453	21.5511703491211	90.4598007202148	-91.0859451293945	22.2283439636231	91.2151031494141	-90.9606018066406	23.3237991333008	91.7881011962891	-90.5463333129883	24.4214458465576	91.9330520629883	-89.7723541259766	25.4572982788086	91.5291900634766	-88.7276000976562	26.1465339660644	90.709228515625	-87.7337036132812	26.0161895751953	89.8805236816406
PP_15296_1.am	92.1219635009766	-91.3839721679688	6.68626689910889	93.8320007324219	-91.0402221679688	6.71550559997559	95.3114013671875	-91.4345703125	7.41736316680908	95.9105987548828	-92.4993591308594	8.68716430664062	95.6201934814453	-93.2941131591797	10.205225944519	94.2866516113281	-93.6716918945312	11.2102346420288	92.5358428955078	-93.7413940429688	11.1740398406982	91.1092987060547	-93.5669097900391	10.1999626159668	90.2897033691406	-93.3439254760742	8.65715789794922	90.3138809204102	-94.7647399902344	9.52457904815674	91.3700714111328	-95.2663116455078	10.1799211502075	92.2890930175781	-94.8452301025391	11.0550708770752	92.9921035766602	-94.105827331543	11.9278812408447	93.2437438964844	-93.20556640625	12.9175891876221	92.815299987793	-92.0718460083008	13.4566822052002	91.8702850341797	-91.1249847412109	13.2541522979736	90.8014526367188
PP_27000_1.am	33.9669456481934	44.9148292541504	32.0563125610352	33.8528480529785	44.6766052246094	30.2551326751709	32.9718627929688	44.3826332092285	28.7346000671387	31.4563102722168	43.9319229125977	27.9623947143555	29.9420127868652	43.0594482421875	28.1049995422363	28.938346862793	42.3193817138672	29.3747997283936	29.0202674865723	42.2068710327148	31.1881980895996	29.8290748596191	42.7327117919922	32.6945190429688	30.9003028869629	43.7702255249023	33.7487640380859	29.3024864196777	44.0662422180176	33.8113784790039	28.5661849975586	43.8842697143555	32.8353004455566	28.2434387207031	43.1850242614746	31.8509025573731	28.3178367614746	42.1395950317383	31.1565208435059	28.5867137908936	41.0083541870117	30.7255973815918	29.2961483001709	40.0053100585938	30.8898792266846	30.2066955566406	39.6880035400391	31.6846008300781	30.9765701293945
PP_27014_1.am	56.3520088195801	32.3578224182129	64.998664855957	57.6141128540039	32.5016288757324	66.3808135986328	58.233699798584	33.0262336730957	67.9148101806641	57.7242012023926	34.1108016967773	69.3156585693359	56.8207015991211	35.6990661621094	69.6300811767578	55.7977981567383	37.0315093994141	68.88720703125	54.6091003417969	36.9334678649902	67.4843902587891	53.7346992492676	35.8851165771484	66.2181701660156	53.2345581054688	34.4198989868164	65.151611328125	52.1381912231445	34.9168510437012	66.0878677368164	52.3828010559082	35.3570709228516	67.3365859985352	53.0851898193359	36.1919326782227	68.1824111938477	53.9588012695312	37.2420806884766	68.3087692260742	54.8768844604492	38.2092361450195	68.0199432373047	55.6328964233398	38.9256401062012	67.1023788452148	55.7088966369629	38.9360618591309	65.7651901245117	55.3268241882324
PP_29003_1.am	62.7863998413086	48.6963348388672	7.64353227615357	64.3340835571289	48.4790000915527	7.60566997528076	65.7544479370117	49.0750160217285	7.37174606323242	66.7122039794922	50.1829833984375	6.90637445449829	66.8573989868164	51.2863311767578	5.86801719665527	65.8171005249023	51.957103729248	4.99580574035645	64.2745971679688	52.0801315307617	4.8398027420044	62.8472480773926	51.9791641235352	5.44445037841797	61.7056846618652	51.5242462158203	6.42735385894775	61.5168418884277	52.949161529541	6.65811443328857	62.5273971557617	53.6414337158203	6.25239324569702	63.6343994140625	53.8169174194336	5.61186838150024	64.4505767822266	53.5248069763184	4.61899089813232	64.8755035400391	53.185863494873	3.46624565124512	64.5058059692383	52.6279373168945	2.38730406761169	63.4686965942383	51.9208374023438	2.03408432006836	62.341178894043
PP_29007_1.am	66.6836090087891	11.8033390045166	7.44753122329712	68.3409729003906	11.5966930389404	7.36231136322021	69.8290710449219	12.1776733398438	6.91697788238525	70.6773986816406	13.2947378158569	5.99669933319092	70.7584991455078	14.3536596298218	4.70923328399658	69.6435012817383	14.9073705673218	3.6288161277771	68.0090026855469	14.8531446456909	3.50945997238159	66.5401992797852	14.5759916305542	4.21154832839966	65.3918228149414	14.0933599472046	5.34937286376953	64.8663101196289	15.4169759750366	5.47427845001221	65.9447402954102	16.0694007873535	4.8755898475647	67.0699005126953	16.127571105957	4.08674144744873	67.9699325561523	15.6304721832275	3.14146661758423	68.722900390625	15.0797576904297	2.0991678237915	68.6256408691406	14.0737428665161	1.17521059513092	67.7416305541992	13.1298446655273	1.21719646453857	66.5791854858398
PP_29051_1.am	66.7962875366211	13.0452909469604	9.48265266418457	68.7125015258789	12.994270324707	9.36657905578613	70.2408905029297	13.3857727050781	8.29725074768066	71.3047027587891	14.0090160369873	6.79090452194214	71.1461029052734	14.4120998382568	5.0016131401062	69.5951995849609	14.5074825286865	3.87653732299805	67.6806030273438	14.3500509262085	3.65764737129211	65.9104995727539	14.0958776473999	4.34025144577026	64.5348663330078	13.7548885345459	5.66702461242676	64.4890289306641	16.4392070770264	5.02390813827515	65.7398986816406	16.8996849060059	4.4019889831543	66.8719024658203	16.4992980957031	3.48963952064514	67.8294448852539	15.6947574615478	2.63404655456543	68.3121032714844	14.437912940979	1.98780345916748	67.8744125366211	13.0864391326904	1.59991598129273	66.7451171875	12.1190929412842	1.76389980316162	65.6500015258789
PP_84036M6_1.am	78.2756576538086	42.7929573059082	44.1444511413574	79.5075225830078	42.9987487792969	45.2724189758301	81.2079467773438	42.6427612304688	45.2805862426758	82.6084365844727	41.7367897033691	44.7470092773438	83.2075042724609	40.4556503295898	43.7500495910645	82.7133026123047	39.4529800415039	42.4666519165039	81.3926010131836	39.1751441955566	41.3488121032715	80.085205078125	40.0609893798828	40.6135787963867	78.9049987792969	41.3475952148438	40.5350494384766	79.4918823242188	41.6917190551758	39.014289855957	81.2377014160156	41.5941848754883	39.1587905883789	82.5242004394531	40.5549087524414	39.9077606201172	83.1972122192383	39.0570831298828	40.7583465576172	83.2129211425781	37.3965606689453	41.5364227294922	82.3066864013672	35.9008369445801	42.0152893066406	80.5276031494141	35.5547409057617	42.0145378112793	78.9049987792969
PP_84036M7_1.am	67.9170532226562	-39.9117126464844	62.6067810058594	69.7437973022461	-39.9180755615234	62.5708999633789	71.1772994995117	-39.6103439331055	63.6221923828125	71.7658615112305	-38.6939926147461	65.0443344116211	71.7251968383789	-37.2817611694336	66.0729827880859	70.4607009887695	-36.1333694458008	66.6011734008789	68.6874694824219	-36.0071334838867	66.4390869140625	67.2293930053711	-37.0821952819824	66.2781982421875	66.0261993408203	-38.3007011413574	65.6769638061523	66.2556533813477	-37.7092132568359	67.2735748291016	67.332160949707	-37.3656005859375	68.1425476074219	68.5027313232422	-36.4197845458984	68.064208984375	69.3986663818359	-35.3043022155762	67.5088348388672	69.9552001953125	-34.1452255249023	66.7281036376953	69.7971954345703	-33.1825370788574	65.6063919067383	68.7463989257812	-33.0709991455078	64.5873718261719	67.3821029663086
PT_15976_1.am	115.991401672363	-112.700553894043	18.3562450408936	117.813362121582	-112.779342651367	18.695987701416	119.064002990723	-113.609451293945	19.8096046447754	119.884002685547	-114.766502380371	21.0786666870117	119.75	-115.728324890137	22.6396503448486	118.204002380371	-116.138397216797	23.4574279785156	116.426002502441	-115.722198486328	23.0174789428711	114.711311340332	-115.445327758789	22.2406997680664	113.458976745605	-115.354537963867	20.8531799316406	112.933258056641	-117.187454223633	20.7948513031006	114.423004150391	-118.196723937988	21.5645942687988	115.742462158203	-118.255355834961	23.0685043334961	117.153350830078	-117.739318847656	24.3847236633301	117.755645751953	-116.750411987305	25.9878711700439	117.010818481445	-115.346748352051	27.0654945373535	115.580612182617	-114.073608398438	26.5771064758301	113.960998535156
PT_2297_1.am	46.0283966064453	93.9208221435547	7.59344625473022	44.4103012084961	94.1615905761719	7.95109844207764	43.4690170288086	95.2134704589844	8.81814289093018	43.0407867431641	96.5517807006836	9.69750785827637	43.5144424438477	97.6459045410156	10.8075904846191	45.0037002563477	98.069580078125	11.2807655334473	46.636604309082	97.9008483886719	10.9166240692139	47.9019927978516	97.3991851806641	9.94633293151855	48.6399765014648	96.5918731689453	8.65916442871094	48.8258209228516	98.0526123046875	8.46086311340332	48.0210990905762	98.8983306884766	8.8930549621582	47.2983779907227	99.1541900634766	9.94257545471191	46.777400970459	99.0364074707031	11.1321258544922	46.5285758972168	98.4756164550781	12.2775211334228	47.0745048522949	97.5009307861328	12.908257484436	47.9296989440918	96.5486602783203	12.7138938903809	48.7787017822266
PT_31490_1.am	54.9359931945801	104.871070861816	7.52583980560303	53.3432998657227	105.212905883789	7.65140104293823	52.1460418701172	106.150192260742	8.2225227355957	51.478199005127	107.19905090332	9.28503322601318	51.7649993896484	107.892974853516	10.6977167129517	53.1270408630371	107.924041748047	11.5244445800781	54.7578010559082	107.815643310547	11.3468856811523	56.1455001831055	107.616394042969	10.5169048309326	57.0849952697754	107.123901367188	9.24831295013428	57.5148811340332	109.15608215332	9.23209762573242	56.1122016906738	109.963973999023	9.71484375	54.8207168579102	110.377220153809	10.7195262908936	53.788200378418	110.123229980469	12.0480175018311	53.3249015808105	109.309432983398	13.4116382598877	53.9229354858398	108.070739746094	14.3204622268677	55.0041999816895	106.798400878906	14.1544952392578	56.2462959289551
PT_31547_1.am	45.5113563537598	95.567138671875	6.26883697509766	43.909049987793	95.1309051513672	6.44835996627808	42.4936981201172	95.1437225341797	7.22353458404541	41.622932434082	95.9358444213867	8.38775157928467	41.5910987854004	96.695068359375	9.83885097503662	42.711498260498	97.2504425048828	10.9053974151611	44.3586006164551	97.5231475830078	11.0838413238525	45.9151992797852	97.8712615966797	10.5581169128418	47.2326126098633	97.9915084838867	9.53823089599609	46.9095077514648	99.8264617919922	10.2354030609131	45.7650566101074	99.8646011352539	10.9267864227295	44.8045997619629	99.4837341308594	11.824333190918	44.1516304016113	98.6934204101562	12.7173433303833	44.119701385498	97.6212539672852	13.4979295730591	44.8925018310547	96.5584030151367	13.8007001876831	46.1137008666992	96.0300979614258	13.4637660980225	47.2072105407715
PT_80_1.am	35.2334060668945	86.5899429321289	7.37574911117554	33.6181716918945	86.8199920654297	7.61794471740723	32.554500579834	87.8458938598633	8.27520179748535	32.0740013122559	89.2737579345703	8.91822624206543	32.4664001464844	90.3796157836914	10.0352554321289	33.7631988525391	90.8466339111328	10.9354248046875	35.3876724243164	90.6082153320312	11.2337961196899	36.8682708740234	90.1625518798828	10.6306819915772	37.9084396362305	89.4154739379883	9.56082820892334	38.5129203796387	91.156982421875	8.9876823425293	37.4958992004395	92.0762557983398	9.46206474304199	36.509578704834	92.1659088134766	10.5539207458496	35.578800201416	91.8665313720703	11.6741104125977	35.181999206543	91.2317810058594	12.928897857666	35.6968002319336	90.1803894042969	13.7761669158936	36.7266960144043	89.143798828125	13.6977701187134	37.7285995483398
PT_82032M8_1.am	70.8587417602539	20.3655567169189	18.8559532165527	70.4261169433594	18.3933944702148	19.0465278625488	71.1529541015625	16.7828273773193	18.1302680969238	72.5026702880859	15.7091341018677	17.0687351226807	73.6436462402344	15.6666622161865	15.4794921875	74.4789352416992	17.1665306091309	14.4756736755371	74.5873870849609	19.1784000396729	14.4979410171509	74.4430694580078	20.973352432251	15.3601818084717	73.8794708251953	22.364387512207	16.7435932159424	75.6325531005859	22.3270206451416	16.5587558746338	76.3240356445312	20.7647514343262	16.06960105896	76.1516952514648	19.3805999755859	14.9734420776367	75.4826507568359	18.3479995727539	13.6680059432983	74.4104843139648	17.9740009307861	12.2785844802856	73.1553726196289	18.7496433258057	11.3118839263916	72.3191986083984	20.2955131530762	11.5184707641602	71.9071502685547
PT_86036M9_1.am	33.5064468383789	89.1163558959961	8.4312162399292	31.8738899230957	89.3115997314453	8.70279598236084	30.8420486450195	90.4326019287109	9.44871520996094	30.8215789794922	91.7526016235352	10.5517253875732	31.4332008361816	92.6898040771484	11.8237867355347	32.8336029052734	93.1396636962891	12.5496873855591	34.4246063232422	92.6867065429688	12.376579284668	35.7504692077637	92.220100402832	11.3845653533936	36.4833717346191	91.3778381347656	10.0752696990967	36.4700584411621	93.4145126342773	9.94885635375977	35.351448059082	94.0855026245117	10.7555465698242	34.4609107971191	94.0699005126953	12.0209674835205	33.6942100524902	93.7658996582031	13.3527603149414	33.3474082946777	92.9951324462891	14.6459703445435	33.6697235107422	91.7189025878906	15.4106292724609	34.4792861938477	90.4595947265625	15.2124109268188	35.5329666137695
PT_MCL_1754	69.3162078857422	73.3114776611328	7.8429651260376	69.7452392578125	75.0795745849609	7.68026733398438	71.0394973754883	76.3095855712891	7.92339134216309	72.7459030151367	76.7373657226562	8.31872177124023	74.0983963012695	76.1872329711914	9.46476554870605	75.0010833740234	74.8307952880859	10.3223876953125	74.6481018066406	73.0773391723633	10.712724685669	73.9823989868164	71.4452056884766	10.0913877487183	72.7830963134766	70.2790832519531	9.30927562713623	74.5508880615234	69.941047668457	8.52069664001465	75.6992034912109	71.0074844360352	8.45511722564697	76.2938537597656	72.2008819580078	9.32373332977295	76.5094451904297	73.2284774780273	10.5114555358887	76.2125015258789	73.8661956787109	11.9166641235352	75.6321868896484	73.8703308105469	13.349817276001	74.399299621582	73.1640548706055	14.031623840332	73.1340026855469
PT_MCL_1799	19.399076461792	10.1564083099365	41.3842468261719	19.8638725280762	8.65165042877197	41.4418487548828	19.398099899292	7.29979991912842	42.0178070068359	18.379056930542	6.31683349609375	42.7848243713379	17.3474769592285	6.24144983291626	43.9840049743652	16.6975708007812	7.30960750579834	44.9251708984375	16.6753921508789	8.92101001739502	44.9524841308594	16.5152740478516	10.438515663147	44.4433860778809	16.5975456237793	11.7713451385498	43.534294128418	14.8581504821777	11.8816661834717	43.3503684997559	14.3195209503174	10.5601997375488	43.6612167358398	14.3113651275635	9.36466407775879	44.5814895629883	14.6497259140015	8.31230735778809	45.6253929138184	15.3254470825195	7.76978015899658	46.8223037719727	16.3379516601562	8.33314037322998	47.6608276367188	17.1715621948242	9.59700584411621	47.7585830688477	17.8023281097412
PT_MCZ_46414	74.901985168457	96.0976791381836	-34.2892990112305	76.4758987426758	96.2314987182617	-33.8750991821289	77.6090698242188	96.4978179931641	-32.7464752197266	77.9680023193359	97.1428985595703	-31.2467002868652	77.5347595214844	98.3372344970703	-30.1757736206055	76.1416702270508	99.0889205932617	-29.7498016357422	74.5588989257812	98.9770202636719	-30.2778797149658	73.2583999633789	98.1798400878906	-31.0129909515381	72.3866653442383	97.1356964111328	-32.0278739929199	71.970817565918	96.9998016357422	-30.5960521697998	72.8929977416992	97.1336898803711	-29.4524402618408	73.9546966552734	98.0137634277344	-28.8657093048096	74.8647994995117	99.2056427001953	-28.7982139587402	75.3066253662109	100.583190917969	-29.1274719238281	74.8818969726562	101.704895019531	-29.934211730957	74.0651016235352	101.560104370117	-31.1564140319824	73.0897979736328
[truncated: 29 more columns]
