# Supplementary material for: New fossils from Kromdraai and Drimolen, South Africa, and their distinctiveness among Paranthropus robustus
Source: Sci Rep. 2022 Aug 17;12:13956. doi: 10.1038/s41598-022-18223-7 (PMC9385619; doi:10.1038/s41598-022-18223-7)
Supplement: Supplementary file 1 — Supplementary Information 1. [file 41598_2022_18223_MOESM1_ESM.zip › Datasets Infos.txt]

Data_S1 = 35 morphometric measurements (OWA, line segments, arc lengths, angles, indices)
Data_S2 = 26 landmarks in total (5 landmarks + 7 semilandmarks per SCC) for all Paranthropus specimens and SK 847, but without the DNH 34 and DNH 60 specimens
Data_S3 = 26 landmarks in total 5 landmarks + 7 semilandmarks per SCC) all Paranthropus specimens and SK 847, including the DNH 34 and DNH 60 specimens
Data_S4 = 26 landmarks in total (5 landmarks + 7 semilandmarks per SCC) all fossil hominin specimens and Homo sapiens, including the StW 53 and StW 151 specimens
Data_S4 1Ld_per_SCC = 8 landmarks in total (5 landmarks + 1 semilandmark per SCC) all fossil hominin specimens and Homo sapiens, including the StW 53 and StW 151 specimens
Data_S4 18Ld_per_SCC = 59 landmarks in total (5 landmarks + 18 semilandmarks per SCC) all fossil hominin specimens and Homo sapiens, including the StW 53 and StW 151 specimens
Data_S4 48Ld_per_SCC = 149 landmarks in total (5 landmarks + 48 semilandmarks per SCC) all fossil hominin specimens and Homo sapiens, including the StW 53 and StW 151 specimens
Data_S5 = 26 landmarks in total (5 landmarks + 7 semilandmarks per SCC) all fossil hominin specimens and Homo sapiens, but without the StW 53 and StW 151 specimens
Data_S6 = 26 landmarks in total (5 landmarks + 7 semilandmarks per SCC) all fossil hominin specimens, Homo sapiens and African apes
Data_S7 = 26 landmarks in total (5 landmarks + 7 semilandmarks per SCC) only modern species: Homo sapiens and African apes
