# Supplementary material for: New fossils from Kromdraai and Drimolen, South Africa, and their distinctiveness among Paranthropus robustus
Source: Sci Rep. 2022 Aug 17;12:13956. doi: 10.1038/s41598-022-18223-7 (PMC9385619; doi:10.1038/s41598-022-18223-7)
Supplement: Supplementary file 2 — Supplementary Information 2. [file 41598_2022_18223_MOESM2_ESM.zip]

Archive with 9 entries (7 files):
- supp_mat/
- supp_mat/pairwise_analysis_fig3.ipynb
- supp_mat/pairwise_analysis_fig2.ipynb
- supp_mat/pairwise_registrations.py
- supp_mat/pairwise_analysis_figS12.ipynb
- supp_mat/info.xlsx
- supp_mat/package_versions.txt
- supp_mat/data_preparations.ipynb
- supp_mat/.ipynb_checkpoints/
