# Supplementary material for: New fossils from Kromdraai and Drimolen, South Africa, and their distinctiveness among Paranthropus robustus
Source: Sci Rep. 2022 Aug 17;12:13956. doi: 10.1038/s41598-022-18223-7 (PMC9385619; doi:10.1038/s41598-022-18223-7)
Supplement: Supplementary file 2 — Supplementary Information 2. [file 41598_2022_18223_MOESM2_ESM.zip › supp_mat/pairwise_analysis_fig3.ipynb]

# %% [markdown]
## **Supplementary material for**
#### J. Braga, G. Chinamatira, B. Zipfel, V. A. Zimmer:
#### New fossils from Kromdraai and Drimolen, South Africa, and their distinctiveness among Paranthropus robustus
#### Under review, 2022

Created on Fr Apr 29 2022

@author: Veronika Zimmer (vam.zimmer@gmail.com, veronika.zimmer@tum.de)

# %% [markdown]
**This script analyzes pairwise registrations obtained with deformetrica 4.0.**


# %% [code]
### General Imports
import matplotlib.pyplot as plt
from glob import glob as glob
import numpy as np
import pandas as pd
import os
import numpy.linalg as LA
from sklearn import manifold
from openpyxl import load_workbook


info_file = 'info.xlsx'
experiment = 'pairwise-canals3'
sheet = 'specimen_fig3'

n_components = 2

out_dir = 'OUT_DIR'
OUT_DIR = f'{out_dir}/{experiment}/{sheet}'

conv_dir = f'{OUT_DIR}/convergence'
REG_DIR = f'{OUT_DIR}/registrations'
mds_dir = f'{OUT_DIR}/mds'

# %% [markdown]
### Load info about specimen

# %% [code]
df = pd.read_excel(info_file, sheet_name=sheet,engine='openpyxl') # sheet_name='ids_all')
specimen = df['specimen']
specimen = list(specimen)
N = len(specimen)

groups = list(df['group'])
group_ids = list(df['groupid'])
df

# %% [markdown]
### Some helper functions

# %% [code]
def create_distance_matrix(data_dir, mesh_files, distance_file, N, overwrite=0):

    """
    Create the symmetric distance matrix from the control point displacements by calculating the pairwise distances 
    as the average L2 norm of the displacement vectors.
    """

    if N<len(mesh_files):
        file, ext = os.path.splitext(distance_file)
        distance_file = file + '_' + str(N) + ext

    if not os.path.isfile(distance_file) or overwrite:
        D = np.zeros((N, N))
        
        for i in range(0, N):
            for j in range(0, i):
                folder = data_dir + "/" + mesh_files[j] + "_to_" + mesh_files[i]
                momenta_file_in = folder + "/DeterministicAtlas__EstimatedParameters__Momenta.txt"

                momenta = np.loadtxt(momenta_file_in,skiprows=2)
                n_points = momenta.shape[0]

                dij= np.sum(LA.norm(momenta, axis=1)) / n_points

                D[i, j] = dij
                D[j, i] = dij
        
        df = pd.DataFrame(data=mesh_files)
        # insert content with column names
        for m in range(0, len(mesh_files)):
            df[mesh_files[m]] = D[:, m].tolist()

        df.to_excel(distance_file, sheet_name='distance_matrix')
    else:
        df = pd.read_excel(distance_file, sheet_name='distance_matrix', engine='openpyxl')
        df = df.iloc[: , 1:]

    return df


def perform_mds(D, df, n_components):

    """
    Perform multidimensional scaling on the precomputed distance (dissimilarity) matrix D
    """

    mds = manifold.MDS(n_components=n_components, max_iter=3000, eps=1e-9, random_state=1, dissimilarity="precomputed", n_jobs=None)
    X_mds = mds.fit(D).embedding_
    for idx in range(X_mds.shape[1]):
        df['PC{}'.format(idx + 1)] = X_mds[:, idx]

    
    stress = mds.stress_

    fit = pd.DataFrame()
    fit['Stress value'] = [stress]
    fit['Stress %'] = [stress*100/1]

    return fit


def df_save_to_excel(outfile, df, sheet_name):

    """
        Save data frame to excel sheet
    """

    if os.path.isfile(outfile):
        book = load_workbook(outfile)
        writer = pd.ExcelWriter(outfile, engine='openpyxl')
        writer.book = book

    if os.path.isfile(outfile):
        df.to_excel(writer, sheet_name=sheet_name)
        writer.save()
        writer.close()
    else:
        df.to_excel(outfile, sheet_name=sheet_name)


import matplotlib
from matplotlib.patches import Polygon
from matplotlib.collections import PatchCollection
from scipy.spatial import ConvexHull
def scatter_classes(X, X_classes, X_fun, classes, title, ids=None, img=None, colors=None, markers=None, colors2=None, limits=None, ax=None, showit=True):
    
    """
        Visualization of MDS space.
    """
    
    no_dims = X.shape[1]
    N = X.shape[0]

    if ax is None:
        fig, ax = plt.subplots(figsize=(10, 8))
    h = []
    patches = []
    if colors is None:
        colors = ['b', 'r', 'g', 'm', 'y', 'b', 'k']
    if colors2 is None:
        colors2 = np.array([.5, 6, 3, .8, 4, 2, 1])
    if markers is None:
        markers = ['o', '^', 's', 'd', '^', 'X', 'P']
    ms = 50
    if ids is None:
        ms = 100
    elif None in ids:
        ms = 100

    if X_fun.any():
        _min, _max = np.amin([x for x in X_fun if str(x) != 'nan']), np.amax([x for x in X_fun if str(x) != 'nan'])

    for j in range(0, len(classes)):

        ind = (np.where(X_classes == j))[0]
        Y = X[ind, :2]

        if X_fun.any():
            Y_fun = X_fun[ind]

        if not colors[j]=='k':
            if len(ind) > 2:

                hull = ConvexHull(Y)

                vertices = np.zeros((len(hull.vertices), 2))
                vertices[:, 0] = Y[hull.vertices, 0]
                vertices[:, 1] = Y[hull.vertices, 1]
                polygon = Polygon(vertices, True)
                patches.append(polygon)

            else:
                ax.plot(Y[:, 0], Y[:, 1], color=colors[j], alpha=0.2)

        if not X_fun.any():
            scat = ax.scatter(Y[:, 0], Y[:, 1], color=colors[j], label=classes[j], marker=markers[j], s=ms)
            h.append(scat)
        else:
            ind1 = (np.where(np.isnan(Y_fun)))[0]
            scat = ax.scatter(Y[ind1, 0], Y[ind1, 1], color="k", marker=markers[j], label=classes[j],
                               facecolors='none', s=ms)
            h.append(scat)

            ind2 = (np.where(~np.isnan(Y_fun)))[0]
            scat2 = ax.scatter(Y[ind2, 0], Y[ind2, 1], c=Y_fun[ind2], cmap=matplotlib.cm.jet, vmin=_min, vmax=_max,
                                label=classes[j],
                                marker=markers[j], s=ms)
            h.append(scat2)

        if ids is not None:
            for i in range(len(ind)):
                if ids[ind[i]] is not None:
                    ax.text(Y[i, 0], Y[i, 1], '%s' % ids[ind[i]], size=8, zorder=1, color='k')

    p = PatchCollection(patches, cmap=matplotlib.cm.jet, alpha=0.2)
    p.set_clim([0, 10])
    p.set_array(np.array(colors2))
    ax.set_title(title)
    ax.add_collection(p)
    fig.colorbar(p)

    ax.legend(handles=h, loc='best', fontsize=5)#, bbox_to_anchor=(1, 0.5))
    
    labelsx = np.round(np.linspace(limits[0], limits[1], 5), decimals=2)
    labelsy = np.round(np.linspace(limits[2], limits[3], 5), decimals=2)
    ax.set_xticks(labelsx)
    ax.set_yticks(labelsy)
    ax.set_xticklabels(labelsx, fontsize=14)
    ax.set_yticklabels(labelsy, fontsize=14)
    ax.set_xlabel('PC 1', fontsize=11)
    ax.set_ylabel('PC 2', fontsize=11)
    # 
    if limits is not None:
        # set the limits
        ax.set_xlim(limits[:2])
        ax.set_ylim(limits[2:])
    else:
        ax.axis('equal')

    if img is not None:
        plt.savefig(img, dpi = 300)

    if showit:
        plt.show()

# %% [markdown]
### Create distance matrix

# %% [code]
if not os.path.exists(mds_dir):
    os.makedirs(mds_dir)

distance_file = mds_dir + '/D.xlsx'
D = create_distance_matrix(REG_DIR, df['specimen'], distance_file, len(df), overwrite=True)
df['momenta_norm'] = (D.sum().to_numpy()[1:]/(len(df)-1)).astype(np.float)

D

# %% [markdown]
### Perform Multidimensional Scaling

# %% [code]
fit = perform_mds(D.drop(columns=['specimen']).to_numpy(), df, n_components)

print(fit)

df_save_to_excel(f'{mds_dir}/mds.xlsx', df, 'MDS_PCs')
df_save_to_excel(f'{mds_dir}/mds.xlsx', fit, 'Goodness-of-fit')

df.head()


# %% [markdown]
### Visualization

# %% [code]
%matplotlib inline

PCs = ['PC{}'.format(n+1) for n in range(n_components)]
X = df[PCs].to_numpy()
print(X.shape)
limits = [np.min(X[:,0])-0.01, np.max(X[:,0])+0.01, np.min(X[:,1])-0.01, np.max(X[:,1])+0.01]
print(limits)
pfile = '{}/mds.png'.format(mds_dir)

markers = ['o', 'o','o', 'o','o', 'o', 'o','o', 'o','o']
colors = ['deepskyblue', 'blue', 'blue', 'aqua', 'red', 'black', 'darkorange', 'darkorange', 'darkorange', 'firebrick']
colors2 = np.array([3, 0, 3, 7, 10])
classes = ['Drimolen', 'Kromdraai1', 'Kromdraai2', 'Swartkrans', 'EarlyHomo', 'Indeterminate', 'Makapansgat', 
'Sterkfontein', 'Taung', 'ModernHumans']
title = 'Figure3'

pfile = '{}/mds_ids.png'.format(mds_dir)
scatter_classes(X,df['subgroup'],np.asarray([]),classes,title,ax=None, limits=limits,ids=specimen,img=pfile, colors=colors, markers=markers, colors2=colors2)


# %% [code]
