# Supplementary material for: New fossils from Kromdraai and Drimolen, South Africa, and their distinctiveness among Paranthropus robustus
Source: Sci Rep. 2022 Aug 17;12:13956. doi: 10.1038/s41598-022-18223-7 (PMC9385619; doi:10.1038/s41598-022-18223-7)
Supplement: Supplementary file 2 — Supplementary Information 2. [file 41598_2022_18223_MOESM2_ESM.zip › supp_mat/pairwise_registrations.py]

import os
import pandas as pd
import yaml
import io

"""
Created on Thu Apr 28 2022

Supplementary material for 
J. Braga, G. Chinamatira, B. Zipfel, V. A. Zimmer: 
New fossils from Kromdraai and Drimolen, South Africa, and their distinctiveness among Paranthropus robustus
Under review
2022


This script generates pairwise registrations with deformetrica 4.0.  
For each curve pair, the .xml files are created automatically.  
For N curves, N*(N-1)/2 registrations are performed.

@author: Veronika Zimmer (vam.zimmer@gmail.com, veronika.zimmer@tum.de)

"""

DATA_DIR = 'DATA_DIR'
OUT_DIR = 'OUT_DIR'

info_file = 'info.xlsx'
experiment = 'pairwise-canals3'

#
#   Select different sheets for different sets of specimen corresponding to the experiments visualized in Figures 2, 3 and S12. 
#
sheet = 'specimen_fig2'
# sheet = 'specimen_fig3'
# sheet = 'specimen_figS12'


def create_parameter_file(filename, experiment='exp', params=None):
    """
        Define parameters for curve matching in deformetrica

        INPUTS
        filename :      output parameter file
        experiment :    your name of the experiment
    """
    if params is None:

        params = {"experiment": experiment, "data_type": "Polyline", "dim": 3, "object_id": "semi-circular-canals",
                "kernel_type": "keops", "attachment": "Current",
                "data_sigma": 0.1, "kernel_width_deformation": 1, "kernel_width_data": 1,
                "initial_step": 1, "timepoints": 10, "tolerance": 1e-10, "freezetemplate": 'On',
                "freezecp": 'Off', "maxIter": 1000, 'gpu_mode': 'full'}

    # Write YAML file
    with io.open(filename, 'w', encoding='utf8') as outfile:
        yaml.dump(params, outfile, default_flow_style=False, allow_unicode=True)


def read_parameter_file(filename):
    """
        Read the parameter file

        INPUTS
        filename :  parameter file as created with function 'create_parameter_file'
    """
    # Read YAML file
    with open(filename, 'r') as stream:
        params = yaml.safe_load(stream)
    return params


def run_pairwise_registrations(meshfiles, output_dir, param_file):

    """
        Call for each pair in meshfiles a registration using deformetrica.

        INPUTS:
        meshfiles:  list of samples
        output_dir :    output directory
        param_file :    hyperparameters of deformetrica, as specified using function 'create_parameter_file'.
    """

    N = len(meshfiles)
    number_registrations = int(N * (N - 1) / 2)
    print(number_registrations)

    count = 1

    for i in range(0, N):

        print(" ")
        print("i=" + str(i) + ": target specimen " + os.path.splitext(os.path.basename(meshfiles[i]))[0])
        print(" ")

        for j in range(i+1,N):

            print("{}: {} of {}".format(os.path.splitext(os.path.basename(meshfiles[j]))[0], count, number_registrations))

            call_pairwise_registration(meshfiles[i], meshfiles[j], output_dir, param_file)

            count = count + 1

    print("Done.")


def call_pairwise_registration(mesh_moving, mesh_reference, output_dir, param_file):

    """
        Run pairwise registration of mesh_moving to mesh_reference using parameters specified in param_file.
        .xml file are automatically created.
    """

    # read parameter file
    params = read_parameter_file(param_file)

    reference = os.path.splitext(os.path.basename(mesh_reference))[0]
    moving = os.path.splitext(os.path.basename(mesh_moving))[0]

    odir = "{}/{}_to_{}".format(output_dir, moving, reference)
    if not os.path.exists(odir):
        os.makedirs(odir)
 
    # only single scale registration
    params['template'] = mesh_moving
    pfile = "{}/parameters.yml".format(odir)
    create_parameter_file(pfile, params=params)

    #
    #   PAIRWISE REGISTRATION between mesh_moving and mesh_reference
    #
    print("    Register " + os.path.splitext(os.path.basename(mesh_moving))[0] + " to " +
          os.path.splitext(os.path.basename(mesh_reference))[0])

    log_file = odir + "/deformetrica.log"

    # create .xml files
    optimization_parameters(odir + '/optimization_parameters.xml', 'GradientAscent', pfile)
    model('Registration', odir + '/model.xml', pfile)
    data_set(odir + '/data_set.xml', [mesh_reference], pfile)

    # launch deformetrica
    cmd = 'deformetrica estimate {}/model.xml {}/data_set.xml -p {}/optimization_parameters.xml --output={} -v INFO'\
        .format(odir, odir, odir, odir)
    print(cmd)
    os.system('%s 2>&1 | tee %s' % (cmd, log_file))

    print("===========================================")


def optimization_parameters(filename, method, param_file):
    """
        Creates .xml file for the optimization parameters to call 'deformetrica estimate'
    """
    params = read_parameter_file(param_file)
    print(params)

    with open(filename, "w") as text_file:
        text_file.write('<?xml version=\"1.0\"?>\n')
        text_file.write('<optimization-parameters>\n')
        text_file.write('\t<optimization-method-type>%s</optimization-method-type>\n' % method)
        text_file.write('\t<initial-step-size>%1.5f</initial-step-size>\n' % params['initial_step'])
        text_file.write('\t<freeze-template>%s</freeze-template>\n' % params['freezetemplate'])
        text_file.write('\t<freeze-control-points>%s</freeze-control-points>\n' % params['freezecp'])
        text_file.write('\t<gpu-mode>%s</gpu-mode>\n' % params['gpu_mode'])
        text_file.write('\t<convergence-tolerance>%1.10f</convergence-tolerance>\n' % params['tolerance'])
        text_file.write('\t<max-iterations>%d</max-iterations>\n' % params['maxIter'])
        text_file.write('</optimization-parameters>')


def model(type, filename, param_file):
    """
        Creates .xml file for the model parameters to call 'deformetrica estimate'
    """
    params = read_parameter_file(param_file)

    with open(filename, "w") as text_file:
        text_file.write('<?xml version=\"1.0\"?>\n')
        text_file.write('<model>\n')
        text_file.write('\t<model-type>%s</model-type>\n' % type)
        text_file.write('\t<dimension>%s</dimension>\n' % params['dim'])
        text_file.write('\t<template>\n')
        text_file.write('\t\t<object id=\"%s\">\n' % params['object_id'])
        text_file.write('\t\t\t<deformable-object-type>%s</deformable-object-type>\n' % params['data_type'])
        text_file.write('\t\t\t<attachment-type>%s</attachment-type>\n' % params['attachment'])
        text_file.write('\t\t\t<noise-std>%1.1f</noise-std>\n' % params['data_sigma'])
        text_file.write('\t\t\t<kernel-type>%s</kernel-type>\n' % params['kernel_type'])
        text_file.write('\t\t\t<kernel-width>%1.1f</kernel-width>\n' % params['kernel_width_data'])
        text_file.write('\t\t\t<filename>%s</filename>\n' % params['template'])
        text_file.write('\t\t</object>\n')
        text_file.write('\t</template>\n')
        text_file.write('\t<deformation-parameters>\n')
        text_file.write('\t\t<kernel-width>%1.1f</kernel-width>\n' % params['kernel_width_deformation'])
        text_file.write('\t\t<kernel-type>%s</kernel-type>\n' % params['kernel_type'])
        text_file.write('\t\t<number-of-timepoints>%d</number-of-timepoints>\n' % params['timepoints'])
        text_file.write('\t</deformation-parameters>\n')
        text_file.write('</model>\n')


def data_set(filename, files, param_file):
    """
        Creates .xml file for the data parameters to call 'deformetrica estimate'
    """
    params = read_parameter_file(param_file)

    with open(filename, "w") as text_file:
        text_file.write('<?xml version=\"1.0\"?>\n')
        text_file.write('<data-set>\n')
        for s in range(0, len(files)):
            text_file.write('\t<subject id=\"%s\">\n' % os.path.splitext(os.path.basename(files[s]))[0])
            text_file.write('\t\t<visit id=\"%s\">\n' % params['experiment'])
            text_file.write('\t\t\t<filename object_id=\"%s\">%s</filename>\n' % (params['object_id'], files[s]))
            text_file.write('\t\t</visit>\n')
            text_file.write('\t</subject>\n')
        text_file.write('</data-set>\n')


def main():

    #
    #   Load info about specimen
    #   

    df = pd.read_excel(info_file, sheet_name=sheet,engine='openpyxl') # sheet_name='ids_all')
    specimen = df['specimen']
    specimen = list(specimen)

    ##############################################################################################
    ##
    ##  Load specimen ids
    ##
    ##############################################################################################
    meshfiles = [f'{DATA_DIR}/CURVES_ALIGNED_VTK/{w}.vtk' for w in specimen]
    N = len(meshfiles)

    print('Number of specimen: ', N)

    ##############################################################################################
    ##
    ##  Parameters  
    ##
    ##############################################################################################
    out_dir = f'{OUT_DIR}/{experiment}/{sheet}/registrations'
    if not os.path.exists(out_dir):
        os.makedirs(out_dir)

    param_file = '{}/parameters.yaml'.format(out_dir)
    create_parameter_file(param_file, experiment=experiment)

    #############################################################################################
    ##
    ##  Launch pairwise registration
    ##
    ##############################################################################################
    run_pairwise_registrations(meshfiles, out_dir, param_file)


if __name__ == "__main__":
    main()
