# Supplementary material for: New fossils from Kromdraai and Drimolen, South Africa, and their distinctiveness among Paranthropus robustus
Source: Sci Rep. 2022 Aug 17;12:13956. doi: 10.1038/s41598-022-18223-7 (PMC9385619; doi:10.1038/s41598-022-18223-7)
Supplement: Supplementary file 2 — Supplementary Information 2. [file 41598_2022_18223_MOESM2_ESM.zip › supp_mat/info.xlsx]

## Sheet: specimen_fig2
ids	specimen	group	groupid	site	subgroup
0	DNH_22	P. robustus	0	Drimolen	0
1	DNH_34	P. robustus	0	Drimolen	1
2	DNH_60	P. robustus	0	Drimolen	1
3	KB_6067	P. robustus	0	Kromdraai	2
4	KW_9600	P. robustus	0	Kromdraai	3
5	KW_9700	P. robustus	0	Kromdraai	3
6	KW_9900	P. robustus	0	Kromdraai	3
7	KW_10840	P. robustus	0	Kromdraai	3
8	SK_83	P. robustus	0	Swartkrans	4
9	SK_879	P. robustus	0	Swartkrans	4
10	SKW_18	P. robustus	0	Swartkrans	4
11	SK_847	Early Homo	2	Swartkrans	5

## Sheet: specimen_fig3
ids	specimen	group	groupid	site	subgroup
0	DNH_22	P. robustus	0	Drimolen	0
1	DNH_34	P. robustus	0	Drimolen	0
2	DNH_60	P. robustus	0	Drimolen	0
3	KB_6067	P. robustus	0	Kromdraai	1
4	KW_9600	P. robustus	0	Kromdraai	2
5	KW_9700	P. robustus	0	Kromdraai	2
6	KW_9900	P. robustus	0	Kromdraai	2
7	KW_10840	P. robustus	0	Kromdraai	2
8	SK_83	P. robustus	0	Swartkrans	3
9	SK_879	P. robustus	0	Swartkrans	3
10	SKW_18	P. robustus	0	Swartkrans	3
11	SK_847	Early Homo	2	Swartkrans	4
12	StW_53	Indeterminate	3	Sterkfontein	5
13	StW_151	Indeterminate	3	Sterkfontein	5
14	MLD_31	A. africanus	1	Makapansgat	6
15	STS_5	A. africanus	1	Sterkfontein	7
16	STS_19	A. africanus	1	Sterkfontein	7
11	StW_98	A. africanus	1	Sterkfontein	7
17	StW_573	A. africanus	1	Sterkfontein	7
18	StW_578	A. africanus	1	Sterkfontein	7
19	STW_255	A. africanus	1	Sterkfontein	7
20	STW_329	A. africanus	1	Sterkfontein	7
21	STW_498	A. africanus	1	Sterkfontein	7
22	STW_504	A. africanus	1	Sterkfontein	7
23	Taung	A. africanus	1	Taung	8
24	EMBR_121	H. sapiens	4	Modern	9
25	EMBR_136	H. sapiens	4	Modern	9
26	EMBR_179	H. sapiens	4	Modern	9
27	EMBR_205	H. sapiens	4	Modern	9
28	EMBR_212	H. sapiens	4	Modern	9
29	EMBR_281	H. sapiens	4	Modern	9
30	EMBR_383	H. sapiens	4	Modern	9
31	EMBR_384	H. sapiens	4	Modern	9
32	EMBR_473	H. sapiens	4	Modern	9
33	EMBR_479	H. sapiens	4	Modern	9

## Sheet: specimen_figS12
ids	specimen	group	groupid	site	subgroup
0	DNH_22	P. robustus	0	Drimolen	0
1	DNH_34	P. robustus	0	Drimolen	0
2	DNH_60	P. robustus	0	Drimolen	0
3	KB_6067	P. robustus	0	Kromdraai	1
4	KW_9600	P. robustus	0	Kromdraai	2
5	KW_9700	P. robustus	0	Kromdraai	2
6	KW_9900	P. robustus	0	Kromdraai	2
7	KW_10840	P. robustus	0	Kromdraai	2
8	SK_83	P. robustus	0	Swartkrans	3
9	SK_879	P. robustus	0	Swartkrans	3
10	SKW_18	P. robustus	0	Swartkrans	3
11	MLD_31	A. africanus	1	Makapansgat	4
12	STS_5	A. africanus	1	Sterkfontein	5
13	STS_19	A. africanus	1	Sterkfontein	5
14	StW_98	A. africanus	1	Sterkfontein	5
15	StW_573	A. africanus	1	Sterkfontein	5
16	StW_578	A. africanus	1	Sterkfontein	5
17	STW_255	A. africanus	1	Sterkfontein	5
18	STW_329	A. africanus	1	Sterkfontein	5
19	STW_498	A. africanus	1	Sterkfontein	5
20	STW_504	A. africanus	1	Sterkfontein	5
21	Taung	A. africanus	1	Taung	6
22	SK_847	Early Homo	2	Swartkrans	7
23	StW_53	Indeterminate	3	Sterkfontein	8
24	StW_151	Indeterminate	3	Sterkfontein	8
25	EMBR_121	H. sapiens	4	Modern	9
26	EMBR_136	H. sapiens	4	Modern	9
27	EMBR_179	H. sapiens	4	Modern	9
28	EMBR_205	H. sapiens	4	Modern	9
29	EMBR_212	H. sapiens	4	Modern	9
30	EMBR_281	H. sapiens	4	Modern	9
31	EMBR_383	H. sapiens	4	Modern	9
32	EMBR_384	H. sapiens	4	Modern	9
33	EMBR_473	H. sapiens	4	Modern	9
34	EMBR_479	H. sapiens	4	Modern	9
35	GG_804	G. gorilla	5	Modern	10
36	GG_22763	G. gorilla	5	Modern	10
37	GG_29102	G. gorilla	5	Modern	10
38	GG_31132	G. gorilla	5	Modern	10
39	GG_35274	G. gorilla	5	Modern	10
40	GG_MCL_1994	G. gorilla	5	Modern	10
41	GG_MCZ_37265	G. gorilla	5	Modern	10
42	GG_MCZ_49006	G. gorilla	5	Modern	10
43	GG_RG2259	G. gorilla	5	Modern	10
44	GG_RG35274	G. gorilla	5	Modern	10
45	PP_15294	P. paniscus	6	Modern	11
46	PP_15295	P. paniscus	6	Modern	11
47	PP_15296	P. paniscus	6	Modern	11
48	PP_27000	P. paniscus	6	Modern	11
49	PP_27014	P. paniscus	6	Modern	11
50	PP_29003	P. paniscus	6	Modern	11
51	PP_29007	P. paniscus	6	Modern	11
52	PP_29051	P. paniscus	6	Modern	11
53	PP_84036M6	P. paniscus	6	Modern	11
54	PP_84036M7	P. paniscus	6	Modern	11
55	PT_80	P. troglodytes	7	Modern	12
56	PT_2297	P. troglodytes	7	Modern	12
57	PT_15976	P. troglodytes	7	Modern	12
58	PT_31490	P. troglodytes	7	Modern	12
59	PT_31547	P. troglodytes	7	Modern	12
60	PT_82032M8	P. troglodytes	7	Modern	12
61	PT_86036M9	P. troglodytes	7	Modern	12
62	PT_MCL_1754	P. troglodytes	7	Modern	12
63	PT_MCL_1799	P. troglodytes	7	Modern	12
64	PT_MCZ_46414	P. troglodytes	7	Modern	12
