# Supplementary material for: New fossils from Kromdraai and Drimolen, South Africa, and their distinctiveness among Paranthropus robustus
Source: Sci Rep. 2022 Aug 17;12:13956. doi: 10.1038/s41598-022-18223-7 (PMC9385619; doi:10.1038/s41598-022-18223-7)
Supplement: Supplementary file 2 — Supplementary Information 2. [file 41598_2022_18223_MOESM2_ESM.zip › supp_mat/package_versions.txt]

deformetrica        4.3.0
jupyterlab          3.0.14
matplotlib          3.3.4
numpy               1.20.1
pandas              1.2.4
plotly              5.6.0
pyvista             0.30.1
scikit-learn        0.24.2
SimpleITK           2.0.2
