# Supplementary material for: New fossils from Kromdraai and Drimolen, South Africa, and their distinctiveness among Paranthropus robustus
Source: Sci Rep. 2022 Aug 17;12:13956. doi: 10.1038/s41598-022-18223-7 (PMC9385619; doi:10.1038/s41598-022-18223-7)
Supplement: Supplementary file 2 — Supplementary Information 2. [file 41598_2022_18223_MOESM2_ESM.zip › supp_mat/data_preparations.ipynb]

# %% [markdown]
## **Supplementary material for**
#### J. Braga, G. Chinamatira, B. Zipfel, V. A. Zimmer:
#### New fossils from Kromdraai and Drimolen, South Africa, and their distinctiveness among Paranthropus robustus
#### Under review, 2022

Created on Fr Apr 29 2022

@author: Veronika Zimmer (vam.zimmer@gmail.com, veronika.zimmer@tum.de)

# %% [markdown]
### **Read the data**

- read each semi-circular canal  
- select the start and end points of each canal as Landmarks  
- rigidly align all samples  
- save all samples as .vtk 3.0 files


# %% [code]
import os
import pandas as pd
import numpy as np
import pyvista as pv
from plotly.subplots import make_subplots
import plotly.graph_objects as go
import SimpleITK as sitk
from tqdm import tqdm

data_dir = 'DATA_DIR'
data_dir = '/media/vz17/VERONIKAUSB/cochlea2022/Data'
info_file = 'info.xlsx'

# %% [markdown]
### Some functions for file reading and plotting

# %% [code]
def pointcloud2vtk(segments, vtk_file=None, lm_file=None):

    """
    Processes a (list of) point cloud(s).
    (Optional)
        saves as .vtk 3.0 file if vtk_file name is supplied.
        stores the start and end points of each point cloud if lm_file name is supplied.

    INPUTS
    segments :  list of point clouds
    vtk_file :  output .vtk file
    lm_file :   output file for stanrd and end points of each point cloud

    """

    # number of segments
    Ns = len(segments)

    landmarks = np.zeros((2*Ns, 3))

    Points = []
    Cells = []
    Npoints = 0

    for j in range(Ns):

        c_file = segments[j]
        points = np.loadtxt(c_file)

        number_points = points.shape[0]
        
        # store start and end point of each canal as landmark for initial alignment
        landmarks[j*2,:] = points[0,:]
        landmarks[j*2+1,:] = points[-1,:]

        cells = np.zeros((number_points-1,3))
        for k in range(0, number_points-1):
            cells[k,0] = 2
            cells[k,1] = k + Npoints
            cells[k,2] = k + Npoints +1

        cells = cells.astype(int)
        Npoints += number_points

        if j==0:
            Points = points
            Cells = cells
        else:
            Points = np.concatenate((Points,points), axis=0)
            Cells = np.concatenate((Cells, cells), axis=0)

    Ncells = Npoints - Ns

    if vtk_file is not None:
        # Write to .vtk
        with open(vtk_file, 'w') as f:
            f.write('# vtk DataFile Version 3.0\n')
            f.write('vtk output\n')
            f.write('ASCII\n')
            f.write('DATASET POLYDATA\n')
            f.write(f'POINTS {Npoints} float\n')
            for j in range(Npoints):
                f.write(np.array2string(Points[j,:])[1:-1]+'\n')
            f.write(f'LINES {Ncells} {3*Ncells}\n')
            for j in range(Ncells):
                f.write(np.array2string(Cells[j,:])[1:-1]+'\n')


    # Write landmark file
    if lm_file is not None:
        with open(lm_file, 'w') as f:
            for j in range(landmarks.shape[0]):
                f.write(np.array2string(landmarks[j,:])[1:-1]+'\n')


def plot_landmarks(LMs, titles, specs, colors=None, markersize=5, pfile=None, show=False):

    """
        3D plot of point clouds.
    """

    M = len(LMs)
    fig = make_subplots(rows=1, cols=1, subplot_titles=' + '.join(titles), specs=specs)

    if colors is None:
        colors = ['red', 'coral', 'orange', 'yellow', 'green']

    for m in range(M):
        # Add traces
        # subplot 1
        fig.add_trace(go.Scatter3d(x=LMs[m][:,0], y=LMs[m][:,1], z=LMs[m][:,2], 
                            mode='markers', marker=dict(size=markersize,color=colors[m]),name=titles[m]), row=1, col=1)


    fig.update_layout(height=600, width=600, title_text='')
    if pfile is not None:
        fig.write_image(pfile)
    if show:
        fig.show()

# %% [markdown]
### Load info about specimen
All information is stored in spreadsheed 'info.xlsx'
- specimen id
- species
- species id (integer)
- site
- supgroup (grouped by site and taxon)

# %% [code]
df = pd.read_excel(info_file, sheet_name='specimen_figS12',engine='openpyxl')
specimen = df['specimen']
specimen = list(specimen)
df

# %% [markdown]
### Define template

# %% [code]
# Define a template specimen.
# All other specimens will be rigidly aligned to this one.
template = specimen[5]
template = 'KW_9700'
print(template)

# %% [markdown]
### Read canals as .vtk 3.0
Input data directory: 'CURVES'
Input data directory: 'CURVES_VTK'

The data (point clouds for each semi-circular canal) are saved as separate .txt file:
- {sample_id}_2.txt
- {sample_id}_3.txt
- {sample_id}_4.txt

This piece of code converts the point clouds to .vtk 3.0 files and stores the start and end points of each canal:
- {sample_id}.vtk
- {sample_id}_LM.vtk


# %% [code]
if not os.path.exists( f'{data_dir}/CURVES_VTK'):
    os.makedirs(f'{data_dir}/CURVES_VTK')
if not os.path.exists( f'{data_dir}/CURVES_ALIGNED_VTK'):
    os.makedirs(f'{data_dir}/CURVES_ALIGNED_VTK')

for si,spec in enumerate(tqdm(specimen)):

    # if si>0:
    #     continue
    # print(spec)

    canals = []
    for j in range(2,5):

        c_file = f'{data_dir}/CURVES/{spec}_{j}.txt'
        canals.append(c_file)

    vtk_file = f'{data_dir}/CURVES_VTK/{spec}.vtk'
    lm_file = f'{data_dir}/CURVES_VTK/{spec}_LM.txt'
    pointcloud2vtk(canals,vtk_file=vtk_file,lm_file=lm_file)

    if spec == template:
        vtk_file = f'{data_dir}/CURVES_ALIGNED_VTK/{spec}.vtk'
        lm_file = f'{data_dir}/CURVES_ALIGNED_VTK/{spec}_LM.txt'
        pointcloud2vtk(canals,vtk_file=vtk_file,lm_file=lm_file)

    # check
    mesh = pv.read(vtk_file)
    points = np.asarray(mesh.points)
    
    pfile = f'{data_dir}/CURVES_VTK/{spec}.png'
    plot_landmarks([points], ['all canals'],[[{'type': 'scatter3d'}]], markersize=5, pfile=pfile,show=False)

    mesh.save(vtk_file.replace('.vtk', '.ply'))

# %% [markdown]
### Rigidly align all shapes to a template

Check template file by visual inspection.  
Load template landmarks (start and end points of all three SCCs).

# %% [code]
# load landmark file of template
template_file = f'{data_dir}/CURVES_VTK/{template}_LM.txt'
template_LM = np.loadtxt(template_file)
template_LM_flat = [c for p in template_LM for c in p]  

# check
template_mfile = f'{data_dir}/CURVES_VTK/{template}.vtk'
template_mesh = pv.read(template_mfile)
template_points = np.asarray(template_mesh.points)
# pfile = f'{data_dir}/CURVES_VTK/{template}.png'
plot_landmarks([template_points], ['Template'],[[{'type': 'scatter3d'}]], pfile=None, markersize=5,show=True)


# %% [markdown]
### Rigidly aling all samples to the template

Find rigid transformation between template and all specimen using the start and end points of the canals.

Final outputs:
- {sample_id}.vtk :     Final curve, rigidly aligned to template.
- {sample_id}_LM.tfm :  Rigid SITK transform, which aligns the landmarks of template and current spacimen {sample_id}.
- {sample_id}_2.txt, {sample_id}_3.txt, {sample_id}_4.txt : Transformed landmarks (start and endpoints) of each canal.

# %% [code]
# For all other specimen:
for si, spec in enumerate(tqdm(specimen)):

    # if si>1:
        # continue

    # spec = specimen[si]
    # print(spec)
    if spec==template:
        continue

    SLM = np.loadtxt(f'{data_dir}/CURVES_VTK/{spec}_LM.txt')
    SLM_flat = [c for p in SLM for c in p]
    LM_transformation = sitk.LandmarkBasedTransformInitializer(sitk.VersorRigid3DTransform(),template_LM_flat,SLM_flat)
    inverse_transform = LM_transformation.GetInverse()
    sitk.WriteTransform(inverse_transform,f'{data_dir}/CURVES_ALIGNED_VTK/{spec}_LM.tfm')

    # transform landmarks with the inverse transform
    canals = []
    for j in range(2,5):

        c_file = f'{data_dir}/CURVES/{spec}_{j}.txt'
        canal = np.loadtxt(c_file)
        
        transformed_canal = np.zeros(canal.shape)

        for k in range(canal.shape[0]):
            tpoint = inverse_transform.TransformPoint(canal[k,:])
            transformed_canal[k,:] = tpoint

        t_file = f'{data_dir}/CURVES_ALIGNED_VTK/{spec}_{j}.txt'
        np.savetxt(t_file,transformed_canal)

    # save the transformed points as .vtk file
    canals = []
    for j in range(2,5):

        c_file = f'{data_dir}/CURVES_ALIGNED_VTK/{spec}_{j}.txt'
        canals.append(c_file)

    vtk_file = f'{data_dir}/CURVES_ALIGNED_VTK/{spec}.vtk'
    pointcloud2vtk(canals,vtk_file=vtk_file)

    # check the alignment
    meshs = pv.read(vtk_file)
    pointss = np.asarray(meshs.points)
    
    pfile = f'{data_dir}/CURVES_ALIGNED_VTK/{spec}.png'
    plot_landmarks([template_points, pointss], [f'{template} (Template)', spec],[[{'type': 'scatter3d'}]], pfile=pfile,show=False)
 

# %% [code]
