# Supplementary material for: New fossils from Kromdraai and Drimolen, South Africa, and their distinctiveness among Paranthropus robustus
Source: Sci Rep. 2022 Aug 17;12:13956. doi: 10.1038/s41598-022-18223-7 (PMC9385619; doi:10.1038/s41598-022-18223-7)
Supplement: Supplementary file 3 — Supplementary Information 3. [file 41598_2022_18223_MOESM3_ESM.r]

# J Braga, January 2022

library (plyr)
library (dplyr)
library (ggplot2)
library(geomorph)
library (rgl)
library(scatterplot3d)
library(shapes)
library(ade4)
library(geometry)
library(FactoMineR)
library(factoextra)
library (corrplot)
library (MASS)
library(Morpho)
library (readxl)


# -------------------------------------------------------------------------------------------------
# 1 - Preparation of the various datasets
# -------------------------------------------------------------------------------------------------

# Data_S1 = 35 morphometric measurements (OWA, line segments, arc lengths, angles, indices)
Data_S1 <- read_excel ("Data_S1.xlsx", 1, col_names=TRUE, col_types=NULL, na="")
Data_S1 = data.frame (Data_S1)
rownames (Data_S1) <- Data_S1 [,1]
A = subset(Data_S1, Species=="early Homo")
B = subset(Data_S1, Species=="P. robustus")
DATAHOMOPROBUSTUS = rbind (A,B)
# Remove SK 83 (no OWA)
DATAHOMOPROBUSTUS <- DATAHOMOPROBUSTUS [-c(5),]

# Data_S2 = 26 landmarks for all Paranthropus specimens and SK 847, but without the DNH 34 and DNH 60 specimens
Data_S2 <- read.table ("Data_S2.csv", header=FALSE,sep=";",dec=".",row.names=1)
Data_S2  <- as.matrix(Data_S2)
dimensions=3
nbLandmark=(ncol(Data_S2))/3
nbIndividu=nrow(Data_S2)
Data_S2 <- aperm(array(t(Data_S2),dim=c(dimensions,nbLandmark,nbIndividu)),c(2,1,3))
# We define factors
LabelData_S2 <- as.factor(c("DNH 22","KB 6067","KW 10840","KW 9600","KW 9700","KW 9900","SK 83", "SK 847", "SK 879","SKW 18/SK 52"))
SiteData_S2 <- as.factor (c("PR","PR","PR","PR","PR","PR","PR", "HE", "PR","PR"))
myData_S2 = list("land"=Data_S2,"specimen"=LabelData_S2)
dimnames(myData_S2$land)[[3]]=LabelData_S2
# Generalized Procrustes analysis of 3D points
Y.gpaData_S2 <- gpagen(myData_S2$land,PrinAxes=FALSE)
summary (Y.gpaData_S2)
plot(Y.gpaData_S2)

# Data_S3 = 26 landmarks all Paranthropus specimens and SK 847, including the DNH 34 and DNH 60 specimens
Data_S3 <- read.table("Data_S3.csv",header=FALSE,sep=";",dec=".",row.names=1)
Data_S3  <- as.matrix(Data_S3)
dimensions=3
nbLandmark=(ncol(Data_S3))/3
nbIndividu=nrow(Data_S3)
Data_S3 <- aperm(array(t(Data_S3),dim=c(dimensions,nbLandmark,nbIndividu)),c(2,1,3))
# We define factors
LabelData_S3 <- as.factor(c("DNH 34","DNH 60", "DNH 22", "KB 6067","KW 10840","KW 9600","KW 9700","KW 9900","SK 83", "SK 847", "SK 879","SKW 18/SK 52"))
SiteData_S3 <- as.factor (c("PR","PR","PR","PR","PR","PR","PR","PR","PR", "Swartkrans EH", "PR","PR"))
TaxonData_S3 <- as.factor (c("PRD","PRD","PRD","PRQR","PRKW","PRKW","PRKW","PRKW","PRSW", "Swartkrans EH", "PRSW","PRSW"))
myData_S3 = list("land"=Data_S3,"specimen"=LabelData_S3)
dimnames(myData_S3$land)[[3]]=LabelData_S3
# Generalized Procrustes analysis of 3D points
Y.gpaData_S3 <- gpagen(myData_S3$land,PrinAxes=FALSE)
summary (Y.gpaData_S3)
plot(Y.gpaData_S3)

# Data_S4 = 26 landmarks all fossil hominin specimens and Homo sapiens, including the StW 53 and StW 151 specimens
Data_S4 <- read.table("Data_S4.csv",header=FALSE,sep=";",dec=".",row.names=1)
Data_S4  <- as.matrix(Data_S4)
dimensions=3
nbLandmark=(ncol(Data_S4))/3
nbIndividu=nrow(Data_S4)
Data_S4 <- aperm(array(t(Data_S4),dim=c(dimensions,nbLandmark,nbIndividu)),c(2,1,3))
# We define factors
LabelData_S4 <- as.factor(c("DNH 34","DNH 60", "DNH 22", "EMBR 121", "EMBR 136", "EMBR 179", "EMBR 205", "EMBR 212", "EMBR 281", "EMBR 383", "EMBR 384", "EMBR 473", "EMBR 479", "KB 6067","KW 10840","KW 9600","KW 9700","KW 9900","MLD 31", "SK 83", "SK 847", "SK 879","SKW 18/SK 52", "STS 19", "STS 5", "STW 255", "STW 329", "STW 498", "STW 504", "STW 573", "STW 578", "STW 98", "Taung", "STW 53", "STW 151"))
SiteData_S4 <- as.factor (c("Drimolen","Drimolen","Drimolen","HSS", "HSS","HSS", "HSS","HSS", "HSS","HSS", "HSS","HSS", "HSS" ,"Kromdraai QR","Kromdraai P","Kromdraai P","Kromdraai P","Kromdraai P","Makapansgat", "Swartkrans", "Swartkrans EH", "Swartkrans","Swartkrans", "Sterkfontein", "Sterkfontein", "SterkfonteinP", "Sterkfontein", "SterkfonteinP", "SterkfonteinP", "SterkfonteinP", "SterkfonteinP", "Sterkfontein", "Taung", "Unknown", "Unknown"))
TaxonData_S4 <- as.factor (c("PR","PR","PR","HSS", "HSS","HSS", "HSS","HSS", "HSS","HSS", "HSS","HSS", "HSS" ,"PR","PR","PR","PR","PR","AA", "PR", "HE", "PR","PR", "AA", "AA", "AA", "AA", "AA", "AA", "AA", "AA", "AA", "AA", "Unknown", "Unknown"))
myData_S4 = list("land"=Data_S4,"specimen"=LabelData_S4)
dimnames(myData_S4$land)[[3]]=LabelData_S4
# Generalized Procrustes analysis of 3D points
Y.gpaData_S4 <- gpagen(myData_S4$land,PrinAxes=FALSE)
summary (Y.gpaData_S4)
plot(Y.gpaData_S4)

# Data_S5 = 26 landmarks all fossil hominin specimens and Homo sapiens, but without the StW 53 and StW 151 specimens
Data_S5 <- read.table("Data_S5.csv",header=FALSE,sep=";",dec=".",row.names=1)
Data_S5  <- as.matrix(Data_S5)
dimensions=3
nbLandmark=(ncol(Data_S5))/3
nbIndividu=nrow(Data_S5)
Data_S5 <- aperm(array(t(Data_S5),dim=c(dimensions,nbLandmark,nbIndividu)),c(2,1,3))
# We define factors
LabelData_S5 <- as.factor(c("DNH 34","DNH 60", "DNH 22", "EMBR 121", "EMBR 136", "EMBR 179", "EMBR 205", "EMBR 212", "EMBR 281", "EMBR 383", "EMBR 384", "EMBR 473", "EMBR 479", "KB 6067","KW 10840","KW 9600","KW 9700","KW 9900","MLD 31", "SK 83", "SK 847", "SK 879","SKW 18/SK 52", "STS 19", "STS 5", "STW 255", "STW 329", "STW 498", "STW 504", "STW 573", "STW 578", "STW 98", "Taung"))
SiteData_S5 <- as.factor (c("Drimolen","Drimolen","Drimolen","HSS", "HSS","HSS", "HSS","HSS", "HSS","HSS", "HSS","HSS", "HSS" ,"Kromdraai QR","Kromdraai P","Kromdraai P","Kromdraai P","Kromdraai P","Makapansgat", "Swartkrans", "Swartkrans EH", "Swartkrans","Swartkrans", "Sterkfontein", "Sterkfontein", "SterkfonteinP", "Sterkfontein", "SterkfonteinP", "SterkfonteinP", "SterkfonteinP", "SterkfonteinP", "Sterkfontein", "Taung"))
TaxonData_S5 <- as.factor (c("PR","PR","PR","HSS", "HSS","HSS", "HSS","HSS", "HSS","HSS", "HSS","HSS", "HSS" ,"PR","PR","PR","PR","PR","AA", "PR", "HE", "PR","PR", "AA", "AA", "AA", "AA", "AA", "AA", "AA", "AA", "AA", "AA"))
myData_S5 = list("land"=Data_S5,"specimen"=LabelData_S5)
dimnames(myData_S5$land)[[3]]=LabelData_S5
# Generalized Procrustes analysis of 3D points
Y.gpaData_S5 <- gpagen(myData_S5$land,PrinAxes=FALSE)
summary (Y.gpaData_S5)
plot(Y.gpaData_S5)

# Data_S6 = 26 landmarks all fossil hominin specimens, Homo sapiens and African apes
Data_S6 <- read.table("Data_S6.csv",header=FALSE,sep=";",dec=".",row.names=1)
Data_S6  <- as.matrix(Data_S6)
dimensions=3
nbLandmark=(ncol(Data_S6))/3
nbIndividu=nrow(Data_S6)
Data_S6 <- aperm(array(t(Data_S6),dim=c(dimensions,nbLandmark,nbIndividu)),c(2,1,3))
# We define factors
LabelData_S6 <- as.factor(c("EMBR 121", "EMBR 136", "EMBR 179", "EMBR 205", "EMBR 212", "EMBR 281", "EMBR 383", "EMBR 384", "EMBR 473", "EMBR 479", "22763","29102","31132","35274","804","MCL 1994","MCZ 37265","MCZ 49006","2259","352744","15294","15295","15296","27000","27014","29003","29007","29051","84036M6","84036M7","15976","2297","31490","31547","80","82032M8","86036M9","MCL 1754","MCL 1799","MCZ 46414","DNH 34","DNH 60", "DNH 22", "KB 6067","KW 10840","KW 9600","KW 9700","KW 9900","MLD 31", "SK 83", "SK 847", "SK 879","SKW 18/SK 52", "STS 19", "STS 5", "STW 255", "STW 329", "STW 498", "STW 504", "STW 573", "STW 578", "STW 98", "Taung", "STW 53", "STW 151"))
SiteData_S6 <- as.factor (c("HSS", "HSS","HSS", "HSS","HSS", "HSS","HSS", "HSS","HSS", "HSS" ,"GG","GG","GG","GG","GG","GG","GG","GG","GG","GG","PP","PP","PP","PP","PP","PP","PP","PP","PP","PP","PT","PT","PT","PT","PT","PT","PT","PT","PT","PT","Drimolen","Drimolen","Drimolen","Kromdraai QR","Kromdraai P","Kromdraai P","Kromdraai P","Kromdraai P","Makapansgat", "Swartkrans", "Swartkrans EH", "Swartkrans","Swartkrans", "Sterkfontein", "Sterkfontein", "SterkfonteinP", "Sterkfontein", "SterkfonteinP", "SterkfonteinP", "SterkfonteinP", "SterkfonteinP", "Sterkfontein", "Taung", "Unknown", "Unknown"))
myData_S6 = list("land"=Data_S6,"specimen"=LabelData_S6)
dimnames(myData_S6$land)[[3]]=LabelData_S6
# Generalized Procrustes analysis of 3D points
Y.gpaData_S6 <- gpagen(myData_S6$land,PrinAxes=FALSE)
summary (Y.gpaData_S6)
plot(Y.gpaData_S6)

# Data_S7 = 26 landmarks only modern species: Homo sapiens and African apes
Data_S7 <- read.table("Data_S7.csv",header=FALSE,sep=";",dec=".",row.names=1)
Data_S7  <- as.matrix(Data_S7)
dimensions=3
nbLandmark=(ncol(Data_S7))/3
nbIndividu=nrow(Data_S7)
Data_S7 <- aperm(array(t(Data_S7),dim=c(dimensions,nbLandmark,nbIndividu)),c(2,1,3))
# We define factors
LabelData_S7 <- as.factor(c("EMBR 121", "EMBR 136", "EMBR 179", "EMBR 205", "EMBR 212", "EMBR 281", "EMBR 383", "EMBR 384", "EMBR 473", "EMBR 479", "22763","29102","31132","35274","804","MCL 1994","MCZ 37265","MCZ 49006","2259","35274","15294","15295","15296","27000","27014","29003","29007","29051","84036M6","84036M7","15976","2297","31490","31547","80","82032M8","86036M9","MCL 1754","MCL 1799","MCZ 46414"))
SiteData_S7 <- as.factor (c("HSS", "HSS","HSS", "HSS","HSS", "HSS","HSS", "HSS","HSS", "HSS" ,"GG","GG","GG","GG","GG","GG","GG","GG","GG","GG","PP","PP","PP","PP","PP","PP","PP","PP","PP","PP","PT","PT","PT","PT","PT","PT","PT","PT","PT","PT"))
myData_S7 = list("land"=Data_S7,"specimen"=LabelData_S7)
dimnames(myData_S7$land)[[3]]=LabelData_S7
# Generalized Procrustes analysis of 3D points
Y.gpaData_S7 <- gpagen(myData_S7$land,PrinAxes=FALSE)
summary (Y.gpaData_S7)
plot(Y.gpaData_S7)


# -------------------------------------------------------------------------------------------------
# 2 - Taxonomic attribution of DNH 34 and DNH 60 from Drimolen
# Principal Component Analyses applied after a Generalized Procrustes Analysis (GPA) of 5 landmarks and 7 semilandmarks per semi-circular canal (SCC)
# -------------------------------------------------------------------------------------------------

# PCA, bgPCA without DNH 34 and DNH 60
PCASANSDNH3460 <-procGPA(Data_S2,scale=TRUE)
resdatawithoutDNH3460 <- t(PCASANSDNH3460$tan)
centroidsizesdatawithoutDNH3460 <- t(t(PCASANSDNH3460$size))
# nf = nb classes in factor 'SiteData_S2'
PCASANSDNH3460 = dudi.pca(resdatawithoutDNH3460,scannf=F,nf=5,center = FALSE, scale = FALSE)
summary (PCASANSDNH3460)
s.label(PCASANSDNH3460$li)
s.class(PCASANSDNH3460$li,SiteData_S2, cell=0)
s.traject(PCASANSDNH3460$li, SiteData_S2)
s.corcircle(PCASANSDNH3460$co)
# ACP inter-class : bgPCA 
betweenPCASANSDNH3460 = bca(PCASANSDNH3460, SiteData_S2 ,scannf=FALSE,nf=2)
summary(betweenPCASANSDNH3460)
betweenPCASANSDNH3460
w <- randtest(betweenPCASANSDNH3460, nrepet = 9999)
w
plot(w,nclass=2)
plot (betweenPCASANSDNH3460)
# PCA including DNH 34 and DNH 60
PCAPARHSS <-procGPA(Data_S3,scale=TRUE)
resPARHSS <- t(PCAPARHSS$tan)
centroidsizesdataPARHSS <- t(t(PCAPARHSS$size))
# nf = nb classes in factor 'SiteData_S3'
PCAPARHSS = dudi.pca(resPARHSS,scannf=F,nf=5,center = FALSE, scale = FALSE)
summary (PCAPARHSS)
s.label(PCAPARHSS$li)
s.class(PCAPARHSS$li,SiteData_S3, cell=0)
s.traject(PCAPARHSS$li, SiteData_S3)
s.corcircle(PCAPARHSS$co)
# ACP inter-classes
betweenPCAPARHSS = bca(PCAPARHSS, SiteData_S3 ,scannf=FALSE,nf=2)
summary(betweenPCAPARHSS)
betweenPCAPARHSS
res.active <- resPARHSS[3:11, ]
res.sup <- resPARHSS[1:2, ]
# Suppl. ind. with PCA
PCA.SUP <- suprow(PCASANSDNH3460, res.sup)
PCA.SUP
PCA.SUP$lisup 
suprow (PCASANSDNH3460, res.sup)
suprow(PCASANSDNH3460, PCA.SUP$tabsup)
# Graphs
s.class(PCASANSDNH3460$li,SiteData_S2, cell=0)
s.label(suprow(PCASANSDNH3460, PCA.SUP$tabsup)$lisup, clab=0.5,add.p=T,cpoi=2)
# Suppl. ind. with bgPCA
betweenPCA.SUP <- suprow(betweenPCASANSDNH3460, res.sup)
betweenPCA.SUP
betweenPCA.SUP$lisup 
suprow (betweenPCASANSDNH3460, res.sup)
suprow(betweenPCASANSDNH3460, betweenPCA.SUP$tabsup)
# Graphs
s.class(betweenPCASANSDNH3460$ls,SiteData_S2, cell=0)
s.label(suprow(betweenPCASANSDNH3460, betweenPCA.SUP$tabsup)$lisup, clab=0.5,add.p=T,cpoi=2)
SANSDNH3460 <- PCASANSDNH3460$li
DNH3460 <- PCA.SUP$lisup
DATASUPPLDNH3460 <- rbind (SANSDNH3460,DNH3460)
Labels<- as.factor(c("DNH 22", "KB 6067","KW 10840","KW 9600","KW 9700","KW 9900","SK 83","SK 847", "SK 879","SKW 18/SK 52","DNH 34","DNH 60"))
Sites <- as.factor (c("PRD","PRQR","PRKW","PRKW","PRKW","PRKW","PRSK", "early Homo", "PRSK","PRSK", "Drimolen", "Drimolen"))
RESBGPCASANSDNH3460 <- cbind (Labels, Sites, DATASUPPLDNH3460)
RESBGPCASANSDNH3460$Number <- row.names(RESBGPCASANSDNH3460) 
chullsPARHSS = ddply(RESBGPCASANSDNH3460, .(Sites), function(df) df[chull(df$Axis1, df$Axis2), ])
col_list <- c("black", "red", "dodgerblue1", "blue", "blue", "steelblue1")
GRAPHPARHSSDNHPROJ = ggplot (RESBGPCASANSDNH3460, aes (x=Axis1, y=Axis2, col=factor(Sites), fill=factor (Sites), label=Labels)) + labs (x="Principal Component 1 (30.7%)", y = "bg Principal Component 2 (25.1%)") + theme(text = element_text(size=70, color = "grey20"), legend.position="none", panel.grid.major=element_blank(), panel.grid.minor=element_blank(), panel.background=element_blank(), axis.line=element_line(colour = "black")) + geom_point(size=15) + scale_shape_manual(values=c(20,15,18)) + scale_fill_manual(values=col_list) + scale_color_manual(values=col_list) + geom_polygon(data=chullsPARHSS, alpha=0.2, lwd = 2) + geom_text(size=20, vjust=0, hjust=0, check_overlap = TRUE) + coord_fixed(ratio=1/1) 
GRAPHPARHSSDNHPROJ


# -------------------------------------------------------------------------------------------------
# 3 - Taxonomic attribution of DNH 34 and DNH 60 from Drimolen
# Principal Component Analyses of 12 indices and 10 angles of the BL
# -------------------------------------------------------------------------------------------------

PCAHOMOPROBUSTUSPROJSHAPE <- PCA(DATAHOMOPROBUSTUS[19:40], ind.sup=6:7, scale.unit = TRUE, ncp = 5, graph = FALSE)

eig.val = get_eigenvalue(PCAHOMOPROBUSTUSPROJSHAPE)
eig.val
fviz_eig(PCAHOMOPROBUSTUSPROJSHAPE, addlabels = TRUE)
fviz_pca_var(PCAHOMOPROBUSTUSPROJSHAPE,  col.var = "contrib", gradient.cols = c("#00AFBB", "#E7B800", "#FC4E07"), repel = TRUE)
var <- get_pca_var(PCAHOMOPROBUSTUSPROJSHAPE)
res.desc <- dimdesc(PCAHOMOPROBUSTUSPROJSHAPE, axes = c(1,2), proba = 0.02)
res.desc$Dim.1
fviz_contrib(PCAHOMOPROBUSTUSPROJSHAPE, choice = "var", axes = 1)

fviz_pca_ind(PCAHOMOPROBUSTUSPROJSHAPE, col.ind = "cos2", gradient.cols = c("#00AFBB", "#E7B800", "#FC4E07"), repel = TRUE) 
fviz_pca_ind(PCAHOMOPROBUSTUSPROJSHAPE, col.ind = DATAHOMOPROBUSTUS$gp, palette = c("#00AFBB", "#E7B800", "#FC4E07", "#FC4E07", "#FC4E07"), repel = TRUE) 


# -------------------------------------------------------------------------------------------------
# 4 - Variation of the semicircular canals (SCCs) among extant and fossil hominins
# Principal Component Analyses after a Generalized Procrustes Analysis (GPA) of 5 landmarks and 7 semilandmarks per semi-circular canal (SCC)
# -------------------------------------------------------------------------------------------------

PCASANSSTW51161 <-procGPA(Data_S5,scale=TRUE)
resdatasansStw53161 <- t(PCASANSSTW51161$tan)
centroidsizesdatafossansStw53161 <- t(t(PCASANSSTW51161$size))

PCASANSSTW51161 = dudi.pca(resdatasansStw53161,scannf=F,nf=10,center = FALSE, scale = FALSE)
summary (PCASANSSTW51161)
s.label(PCASANSSTW51161$li)
s.class(PCASANSSTW51161$li,SiteData_S5, cell=0)
s.traject(PCASANSSTW51161$li, SiteData_S5)
s.corcircle(PCASANSSTW51161$co)

# bgPCA 
betweenPCASANSSTW51161 = bca(PCASANSSTW51161, SiteData_S5 ,scannf=FALSE,nf=2)
summary(betweenPCASANSSTW51161)
w <- randtest(betweenPCASANSSTW51161, nrepet = 9999)
w
plot(w,nclass=10)
plot (betweenPCASANSSTW51161)

PCASHA <-procGPA(Data_S4,scale=TRUE)
res <- t(PCASHA$tan)
centroidsizes <- t(t(PCASHA$size))

PCARES = dudi.pca(res,scannf=F,nf=10,center = FALSE, scale = FALSE)
summary (PCARES)
s.label(PCARES$li)
s.class(PCARES$li,SiteData_S4, cell=0)
s.traject(PCARES$li, SiteData_S4)
s.corcircle(PCARES$co)

# bgPCA ; Between class analysis
betweenPCASHA = bca(PCARES, SiteData_S4 ,scannf=FALSE,nf=9)
summary(betweenPCASHA)
betweenPCASHA

# Data frame with the row coordinates
BGPCA <- betweenPCASHA$ls
# Class coordinates on bgPCs
betweenPCASHA$li
# Column coordinates on bgPCs : 
betweenPCASHA$co
# array class-variables
betweenPCASHA$tab

#  Statistical significance of the BCA can be evaluated with the randtest.between function. 
# By default, 999 permutations are simulated
w <- randtest(betweenPCASHA, nrepet = 9999)
w
plot(w,nclass=9)
# Here the p-value is highly significant (p < 0.001), which confirms the existence of differences between sampling sites.
# The plot shows that the observed value is very far to the right of the histogram of simulated values.
plot (betweenPCASHA)

res.active <- res[1:33, ]
res.sup <- res[34:35, ]

betweenPCA.SUP <- suprow(betweenPCASANSSTW51161, res.sup)
betweenPCA.SUP
betweenPCA.SUP$lisup 
suprow (betweenPCASANSSTW51161, res.sup)
suprow(betweenPCASANSSTW51161, bgPCA.SUP$tabsup)

s.class(betweenPCASANSSTW51161$ls,SiteData_S5, cell=0)
s.label(suprow(betweenPCASANSSTW51161, betweenPCA.SUP$tabsup)$lisup, clab=0.5,add.p=T,cpoi=2)

SANSSTW51161 <- betweenPCASANSSTW51161$ls
STW51161 <- betweenPCA.SUP$lisup
names(STW51161)[1]<-paste("CS1")
names(STW51161)[2]<-paste("CS2")

DATASUPPLSTW51161 <- rbind (SANSSTW51161,STW51161)
Label <- as.factor(c("DNH 34","DNH 60", "DNH 22", "EMBR 121", "EMBR 136", "EMBR 179", "EMBR 205", "EMBR 212", "EMBR 281", "EMBR 383", "EMBR 384", "EMBR 473", "EMBR 479", "KB 6067","KW 10840","KW 9600","KW 9700","KW 9900","MLD 31", "SK 83", "SK 847", "SK 879","SKW 18/SK 52", "STS 19", "STS 5", "STW 255", "STW 329", "STW 498", "STW 504", "STW 573", "STW 578", "STW 98", "Taung", "STW 53", "STW 151"))
Site <- as.factor (c("Drimolen","Drimolen","Drimolen","HSS", "HSS","HSS", "HSS","HSS", "HSS","HSS", "HSS","HSS", "HSS" ,"Kromdraai QR","Kromdraai P","Kromdraai P","Kromdraai P","Kromdraai P","Makapansgat", "Swartkrans", "Swartkrans EH", "Swartkrans","Swartkrans", "Sterkfontein", "Sterkfontein", "SterkfonteinP", "Sterkfontein", "SterkfonteinP", "SterkfonteinP", "SterkfonteinP", "SterkfonteinP", "Sterkfontein", "Taung", "Unknown", "Unknown"))
Taxon <- as.factor (c("PR","PR","PR","HSS", "HSS","HSS", "HSS","HSS", "HSS","HSS", "HSS","HSS", "HSS" ,"PR","PR","PR","PR","PR","AA", "PR", "HE", "PR","PR", "AA", "AA", "AA", "AA", "AA", "AA", "AA", "AA", "AA", "AA", "Unknown", "Unknown"))

RESBGPCASANSSTW51161 <- cbind (Label, Site, DATASUPPLSTW51161)
RESBGPCASANSSTW51161$Number <- row.names(RESBGPCASANSSTW51161) 
chulls = ddply(RESBGPCASANSSTW51161, .(Site), function(df) df[chull(df$CS1, df$CS2), ])
col_list <- c("dodgerblue1", "firebrick", "blue", "blue", "chocolate 3", "chocolate 1", "chocolate 3", "steelblue1", "red", "chocolate 1", "black")
GRAPHBGPCA = ggplot (RESBGPCASANSSTW51161, aes (x=CS1, y=CS2, col=factor(Site), fill=factor (Site), label=Label)) + labs (x="bg Principal Component 1 (48.1%)", y = "bg Principal Component 2 (17.4%)") + theme(text = element_text(size=70, color = "grey20"), legend.position="none", panel.grid.major=element_blank(), panel.grid.minor=element_blank(), panel.background=element_blank(), axis.line=element_line(colour = "black")) + geom_point(size=15) + scale_shape_manual(values=c(20,20,20,20,20,20,20,15,20,18)) + scale_fill_manual(values=col_list) + scale_color_manual(values=col_list) + geom_polygon(data=chulls, alpha=0.2, lwd = 2) + geom_text(size=20, vjust=0, hjust=0, check_overlap = TRUE) + coord_fixed(ratio=1/1) 
GRAPHBGPCA


# -------------------------------------------------------------------------------------------------
# 5 - Variation of the semicircular canals (SCCs) among extant and fossil hominins
# Canonical Variate Analysis with Mahalanobis distances and statistical tests 
# -------------------------------------------------------------------------------------------------

PROCREG <- procSym(myData_S5$land, scale=TRUE, sizeshape=FALSE)
PROCREG$Variance
PROCREG$PCscores
Site <- as.factor (c("Drimolen","Drimolen","Drimolen","Homo", "Homo","Homo", "Homo","Homo", "Homo","Homo", "Homo","Homo", "Homo" ,"Kromdraai QR","Kromdraai P","Kromdraai P","Kromdraai P","Kromdraai P","Australopithecus", "Swartkrans", "Homo", "Swartkrans","Swartkrans", "Australopithecus", "Australopithecus", "Australopithecus", "Australopithecus", "Australopithecus", "Australopithecus", "Australopithecus", "Australopithecus", "Australopithecus", "Australopithecus", "Unknown", "Unknown"))

#  if TRUE, a log transformed variable of Centroid Size will be added to the shape data as first variable before performing the PCA.
PROCREGSIZE <- procSym(mydata_S5$land, scale=TRUE, sizeshape=TRUE)
PROCREGSIZE$Variance
PROCREGSIZE$PCscores

# Performs a Canonical Variate Analysis and test Mahalanobis distance
# between groups with permutation test by 100 rounds)         
# With 100 permutations if a permutation test of the Mahalanobis distances (from the pooled within-group covariance matrix) and Euclidean distance between group means is requested 
cvall<-CVA(PROCREG$orpdata,groups=SiteData_S5,rounds=10000, cv=TRUE)     
CVASCORES <- as.data.frame (cvall$CVscores)

## get the typicality probabilities and resulting classifications
cvall
cvall <- as.data.frame(cvall)
cvall$Dist
cvall$Var

Site <- as.factor (c("Drimolen","Drimolen","Drimolen","HSS", "HSS","HSS", "HSS","HSS", "HSS","HSS", "HSS","HSS", "HSS" ,"Kromdraai QR","Kromdraai P","Kromdraai P","Kromdraai P","Kromdraai P","Makapansgat", "Swartkrans", "Swartkrans EH", "Swartkrans","Swartkrans", "Sterkfontein", "Sterkfontein", "SterkfonteinP", "Sterkfontein", "SterkfonteinP", "SterkfonteinP", "SterkfonteinP", "SterkfonteinP", "Sterkfontein", "Taung", "Unknown", "Unknown"))
CVARES <- cbind (LabelData_S5, SiteData_S5, CVASCORES)
CVARES$Number <- row.names(CVARES) 
names(CVARES)[names(CVARES) == "CV 1"] <- "CV1"
names(CVARES)[names(CVARES) == "CV 2"] <- "CV2"

chulls = ddply(CVARES, .(SiteData_S5), function(df) df[chull(df$CV1, df$CV2), ])
col_list <- c("dodgerblue1", "firebrick", "blue", "blue", "chocolate 3", "chocolate 1", "chocolate 3", "steelblue1", "red", "chocolate 1", "black")
GRAPHCVARES = ggplot (CVARES, aes (x=CV1, y=CV2, col=factor(SiteData_S5), fill=factor (SiteData_S5), label=LabelData_S5)) + labs (x="1st canonical axis (53.6%)", y = "1nd canonical axis (19.7%)") + theme(text = element_text(size=70, color = "grey20"), legend.position="none", panel.grid.major=element_blank(), panel.grid.minor=element_blank(), panel.background=element_blank(), axis.line=element_line(colour = "black")) + geom_point(size=15) + scale_shape_manual(values=c(20,20,20,20,20,20,20,15,20,18)) + scale_fill_manual(values=col_list) + scale_color_manual(values=col_list) + geom_polygon(data=chulls, alpha=0.2, lwd = 2) + geom_text(size=20, vjust=0, hjust=0, check_overlap = TRUE) + coord_fixed(ratio=1/1) 
GRAPHCVARES

# -------------------------------------------------------------------------------------------------
# 6 - PCA and Allometry of the SCCs 
# -------------------------------------------------------------------------------------------------

PCAGEO <- gm.prcomp(Y.gpaData_S6$coords)
summary(PCAGEO)
PCAGEO$x
PCAGEO <- as.data.frame(PCAGEO$x)
RESPCAGEO <- cbind (PCAGEO,SiteData_S6)

RESPCAGEO$Number <- row.names(RESPCAGEO) 

gdf <- geomorph.data.frame(Y.gpaData_S6, Taxon = SiteData_S6)
fit.size <- procD.lm(coords ~ log(Csize), data = gdf, print.progress = FALSE) # simple allometry model
fit.taxon <- procD.lm(gdf$coords ~ log(Csize) * Taxon, data = gdf, print.progress = FALSE) # unique taxon allometries
fit.Site <- procD.lm(gdf$coords ~ log(Csize) * SiteData_S6, data = gdf, print.progress = FALSE) # unique Site allometries
anova(fit.size)
anova(fit.taxon)
anova(fit.size, fit.taxon, print.progress = FALSE)
# Model that include the taxon parameter is a significant improvements over the model that only contains size. 
anova(fit.Site, fit.taxon, print.progress = FALSE)
anova(fit.size, fit.Site, print.progress = FALSE)

# Common allometric component (CAC, Mitteroecker et al. 2004)
ALLOMETRY <- plotAllometry (fit.size, size = gdf$Csize, logsz = TRUE, method = "CAC")
CAC <- ALLOMETRY$CAC
RSC <- ALLOMETRY$RSC
RSC <- as.data.frame(RSC)
RSC1 <- RSC$PC1
logSize <- ALLOMETRY$size.var

gdf$Csize

fit3 <- procD.lm(coords ~ SiteData_S6, data = gdf, iter = 0,print.progress = FALSE)
plotAllometry(fit3, size = gdf$Csize, logsz = TRUE, method = "RegScore", pch = 19, col = as.numeric(SiteData_S6), labels(LabelData_S6))


# -------------------------------------------------------------------------------------------------
# 7 - Projection of fossil hominins onto the shape space of modern species
# -------------------------------------------------------------------------------------------------
  
Y.gpamodern <- gpagen(myData_S7$land,PrinAxes=FALSE)
Y.gpaall<- gpagen(myData_S6$land,PrinAxes=FALSE)  

PCAMODERN <-procGPA(Data_S7,scale=TRUE)
resmodern <- t(PCAMODERN$tan)
centroidsizesmodern <- t(t(PCAMODERN$size))

# nf = nb classes in factor 'SiteData_S7'
PCAMODERNTAXA = dudi.pca(resmodern,scannf=F,nf=4,center = FALSE, scale = FALSE)
summary (PCAMODERNTAXA)
s.label(PCAMODERNTAXA$li)
s.class(PCAMODERNTAXA$li,SiteData_S7, cell=0)
s.traject(PCAMODERNTAXA$li, SiteData_S7)
s.corcircle(PCAMODERNTAXA$co)

betweenPCAMODERN = bca(PCAMODERNTAXA, SiteData_S7 ,scannf=FALSE,nf=4)
summary(betweenPCAMODERN)
betweenPCAMODERN

w <- randtest(betweenPCAMODERN, nrepet = 9999)
w
plot(w,nclass=4)
plot (betweenPCAMODERN)
# loocv.between: Leave-one-out cross-validation for a bca
loocv(betweenPCAMODERN)

PCAALL <-procGPA(Data_S6,scale=TRUE)
resall <- t(PCAALL$tan)
centroidsizesall <- t(t(PCAALL$size))

resCS <- cbind (LabelData_S6, SiteData_S6, centroidsizesall)

PCASUP = dudi.pca(resall,scannf=F,nf=2,center = FALSE, scale = FALSE)
summary (PCAALL)

res.active <- resall[1:40, ]
res.sup <- resall[41:65, ]

PCA.SUP <- suprow(PCAMODERNTAXA, res.sup)

suprow (betweenPCAMODERN, res.sup)

A <- suprow(betweenPCAMODERN, PCA.SUP$tabsup)
par (mfrow=c(1,1))

s.class(betweenPCAMODERN$ls,SiteData_S6, cell=0)
s.label(suprow(betweenPCAMODERN, PCA.SUP$tabsup)$lisup, clab=0.5,add.p=T,cpoi=2)

BGPCAMODERN <- betweenPCAMODERN$ls
FOSSILS <- PCA.SUP$lisup
names(FOSSILS)[1]<-paste("CS1")
names(FOSSILS)[2]<-paste("CS2")
names(FOSSILS)[3]<-paste("CS3")
FOSSILS <- FOSSILS[,c("CS1","CS2","CS3")]

DATASUPLLFOSSILSMODERN <- rbind (BGPCAMODERN,FOSSILS)
DATASUPLLFOSSILSMODERN <- cbind (LabelData_S6, SiteData_S6, DATASUPLLFOSSILSMODERN)
DATASUPLLFOSSILSMODERN$Number <- row.names(DATASUPLLFOSSILSMODERN) 

chulls = ddply(DATASUPLLFOSSILSMODERN, .(SiteData_S6), function(df) df[chull(df$CS1, df$CS2), ])
col_list <- c("dodgerblue1", "aquamarine 3", "firebrick", "blue", "blue", "chocolate 3", "darkolivegreen 2", "darkolivegreen 4", "chocolate 1", "chocolate 3", "steelblue 1", "red", "chocolate 1", "black")
GRAPHBGPCA = ggplot (DATASUPLLFOSSILSMODERN, aes (x=CS1, y=CS2, col=factor(SiteData_S6), fill=factor (SiteData_S6), label=LabelData_S6)) + labs (x="bg Principal Component 1 (41.2%)", y = "bg Principal Component 2 (16.2%)") + theme(text = element_text(size=70, color = "grey20"), legend.position="none", panel.grid.major=element_blank(), panel.grid.minor=element_blank(), panel.background=element_blank(), axis.line=element_line(colour = "black")) + geom_point(size=15) + scale_shape_manual(values=c(20,20,20,20,20,20,20,15,20,18)) + scale_fill_manual(values=col_list) + scale_color_manual(values=col_list) + geom_polygon(data=chulls, alpha=0.2, lwd = 2) + geom_text(size=20, vjust=0, hjust=0, check_overlap = TRUE) + coord_fixed(ratio=1/1)
GRAPHBGPCA
